# Supplementary material for: Effectors involved in fungal–fungal interaction lead to a rare phenomenon of hyperbiotrophy in the tritrophic system biocontrol agent–powdery mildew–plant
Source: New Phytol. 2017 Oct 18;217(2):713–25. doi: 10.1111/nph.14851 (PMC6079639; doi:10.1111/nph.14851)
Supplement: Supplementary file 2 — Table S1 Summary of RPKM values obtained from the in vitro experiment and the tripartite bioassay Table S2 Summary of RNAseq data of Pseudozyma flocculosa mapped reads during the tripartite bioassay Table S3 RPKM data of orthologs of Pseudozyma flocculosa genes related to filament formation and pathogenic development Table S4 Summary of RNAseq data of Blumeria graminis mapped reads during the tripartite bioassay Table S5 Summary of RNAseq data of Hordeum vulgare mapped reads during the tripartite bioassay [file NPH-217-713-s002.xlsx]

## Sheet: Supporting Tables
New Phytologist Supporting Information
Article title: Effectors involved in fungal-fungal interaction lead to a rare phenomenon of hyperbiotrophy in the tritrophic system biocontrol agent-powdery mildew-plant
Authors: Joan Laur, Gowsica Bojarajan Ramakrishnan, Caroline Labbé, François Lefebvre, Pietro D. Spanu and Richard R. Bélanger
Article acceptance date: 13 September 2017
The following Supporting Information is available for this article:
Supporting Table S1: Summary of RPKM values obtained from the in vitro experiment and the tripartite bioassay. Total read numbers and number of reads aligned onto Pseudozyma flocculosa, Blumeria graminis and Hordeum vulgare genomes are given in million ± SE.
Supporting Table S2: Summary of RNAseq data of Pseudozyma flocculosa mapped reads during the tripartite bioassay.
Supporting Table S3: RPKM data of orthologs of Pseudozyma flocculosa genes related to filament formation and pathogenic development.
Supporting Table S4: Summary of RNAseq data of Blumeria graminis mapped reads during the tripartite bioassay.
Supporting Table S5: Summary of RNAseq data of Hordeum vulgare mapped reads during the tripartite bioassay.

## Sheet: Supporting Table S1
Supplementary Table S1 : Summary of read numbers obtained from the in vitro experiment and the tripartite bioassay Total read numbers and number of reads aligned onto Pseudozyma flocculosa, Blumeria graminis and Hordeum vulgare genomes are given in million ± SE.
	in vitro						in planta
	2h	8h	18h	30h	control	0hpi	12hpi	24hpi	36hpi
Total reads	12.4 ± 3.7	9.0 ± 2.1	10.3 ± 2.4	10.7 ± 1.7	47 ± 4	43 ± 1	134 ± 13	102 ± 31	98 ± 31
P. flocculosa mapped reads	9.2 ± 3.2	6.7 ± 2.8	7.9 ± 2.9	7.8 ± 2.4			1.4 ± 0.7	1.9 ± 0.7	1.7 ± 1.2
B. graminis mapped reads						15 ± 2	32 ± 5	23 ± 9	13 ± 5
H. vulgare mapped reads					34 ± 4	15 ± 0.1	64 ± 7	49 ± 15	59 ± 18
unmapped reads	3.3 ± 1.1	2.3 ± 0.7	2.4 ± 0.5	2.8 ± 0.7	13 ± 0.8	12 ± 0.4	36 ± 3	28 ± 9	24 ± 8

## Sheet: Supporting Table S2
Supporting Table S2: Summary of RNAseq data of Pseudozyma flocculosa mapped reads during the tripartite bioassay.
ID	Differential Gene Expression														in vitro - 8h data (*Flocculosin gene cluster: 18h data)	in vitro - 30h data (maturation of sporidia)	12HPI	24HPI	36HPI	Cluster
	in vitro (8h) vs 12HPI		in vitro (8h) vs 24HPI		in vitro (8h) vs 36HPI		12HPI vs 24HPI		12HPI vs 36HPI		24HPI vs 36HPI		max Fold Change	min FDR p-value	Mean rpkm value		Mean rpkm value	Mean rpkm value	Mean rpkm value
	Fold change	FDR p-value correction	Fold change	FDR p-value correction	Fold change	FDR p-value correction	Fold change	FDR p-value correction	Fold change	FDR p-value correction	Fold change	FDR p-value correction
pf00001	-6.89128	0.000246467	1.1625	0.844002	-3.44721	0.00991492	8.01108	0.000235894	1.99909	0.453115	-4.00737	0.0354513	8.01108	0.000235894	22.6727	21.7228	3.39134	31.101	6.52989	5
pf00002	-3.00098	0.0166017	-1.18039	0.778942	-1.85348	0.172503	2.54236	0.0700328	1.61911	0.443302	-1.57022	0.548174	3.00098	0.0166017	91.7301	34.1129	31.2857	86.8841	48.5454	1
pf00003	-19.9287	5.7892e-10	-1.39587	0.508843	-5.43502	8.74645e-05	14.2769	2.232e-07	3.66671	0.0337984	-3.89364	0.0252936	19.9287	5.7892e-10	90.1946	45.4494	4.61803	74.6384	16.2416	5
pf00004	-7.89363	0.00042302	-1.08871	0.941142	-4.47473	0.00635334	7.25046	0.00251528	1.76404	0.517977	-4.11014	0.0767519	7.89363	0.00042302	88.6151	46.5504	11.4429	94.0248	19.6168	5
pf00005	-13.19	2.68686e-06	1.03294	1	-3.94429	0.00567156	13.6244	1.02436e-05	3.34406	0.098492	-4.0742	0.0457887	13.6244	2.68686e-06	50.9726	44.1243	3.95782	61.3606	12.7739	5
pf00006	-2.16458	0.271884	1.17712	0.891852	-2.93147	0.0818921	2.54798	0.221298	-1.35429	0.803937	-3.4507	0.171191	3.4507	0.0818921	36.5165	7.34133	17.3525	46.8344	12.2246	5
pf00007	-3.86828	0.0689197	1.49271	0.593911	-2.14374	0.236618	5.77423	0.0140961	1.80446	0.721703	-3.19998	0.153271	5.77423	0.0140961	6.36583	8.73265	1.64702	11.0418	2.90956	5
pf00008	-1.96131	0.214745	1.32224	0.643782	-1.67942	0.305458	2.59332	0.0656155	1.16785	0.923902	-2.22059	0.217099	2.59332	0.0656155	14.5902	18.8682	7.68976	21.9513	8.51502	5
pf00009	-1.95229	0.483376	5.71078	0.0232923	-1.14637	0.923612	11.1491	0.00417986	1.70302	0.667078	-6.54666	0.0659145	11.1491	0.00417986	14.2228	4.27461	7.599	93.132	12.3268	5
pf00010	-4.12093	0.0917832	1.89481	0.433235	-2.09491	0.328419	7.80837	0.0157078	1.96711	0.643463	-3.96946	0.184565	7.80837	0.0157078	10.1913	10.1624	2.45579	21.6861	4.62656	5
pf00011	1	1	7.10899	0.541323	2.25319	1	7.10899	0.530751	2.25319	1	-3.15507	0.908847	7.10899	0.530751	0	0.701228	0	0.829553	0.145588	3
pf00012	42.1737	0.0164188	142.516	8.00448e-05	49.7702	0.00566117	3.37925	0.166672	1.18012	0.969525	-2.86347	0.34831	142.516	8.00448e-05	0	0.431011	5.27025	19.5057	5.73511	4
pf00013	-1.67433	1	2.09135	0.542213	-5.02456	0.511933	3.50161	0.280603	-3.00094	0.76198	-10.5081	0.203634	10.5081	0.203634	0.723543	0.471335	0.396247	1.86681	0.0454702	1
pf00014	-3.37604	0.225006	3.95922	0.102426	1.06575	1	13.3665	0.00633697	3.59802	0.259576	-3.71496	0.254831	13.3665	0.00633697	6.83362	1.20888	2.02152	31.0425	7.21188	5
pf00015	-1.55539	0.892545	35.8555	5.69181e-05	2.70875	0.402708	55.7694	1.28546e-05	4.21317	0.257132	-13.2369	0.0083652	55.7694	1.28546e-05	1.28295	0.835991	0.81077	56.9161	3.65028	5
pf00016	-3.48648	0.0267488	1.39557	0.621009	-1.17782	0.829491	4.86561	0.00929847	2.96011	0.0968148	-1.64373	0.582366	4.86561	0.00929847	46.8734	71.884	13.7623	73.5639	39.3621	1
pf00017	-4.42484	0.00523055	-1.31082	0.661003	-2.3477	0.094465	3.37563	0.0460359	1.88476	0.406125	-1.79101	0.490971	4.42484	0.00523055	41.5721	23.171	9.50254	34.8922	17.1103	5
pf00018	1.71193	0.419329	-1.88388	0.254234	1.47908	0.534765	-3.22506	0.0514829	-1.15743	0.905687	2.78641	0.175566	3.22506	0.0514829	82.5768	7.28055	140.021	47.6078	118.438	2
pf00019	13.1758	0.233228	49.9615	0.00173308	45.8878	0.00296881	3.79192	0.136865	3.48274	0.209899	-1.08877	1	49.9615	0.00173308	0	0.827271	1.52566	6.69803	5.31255	4
pf00020	-1.28972	1	1.76794	1	1.04622	1	2.28014	1	1.34933	1	-1.68983	1	2.28014	1	0.0351406	0.358648	0	0.174455	0.04069	1
pf00021	-1.44948	0.646838	-1.66305	0.43809	-4.1704	0.0422648	-1.14734	1	-2.87717	0.343239	-2.50768	0.48728	4.1704	0.0422648	5.08323	5.22981	3.54091	3.36516	1.08713	5
pf00022	-1.9981	0.434785	2.44461	0.21829	-1.99673	0.375771	4.88457	0.0416141	1.00069	1	-4.88123	0.0980738	4.88457	0.0416141	9.63154	4.39878	4.94621	26.9386	4.74348	5
pf00023	-3.67739	0.00126268	-1.94994	0.0958588	-2.12322	0.0547218	1.8859	0.210737	1.73199	0.319345	-1.08887	0.989798	3.67739	0.00126268	71.7946	42.0676	19.9369	41.4321	33.3455	5
pf00024	-2.56571	0.123207	1.69078	0.404439	-1.69073	0.371147	4.33804	0.0176678	1.51752	0.660762	-2.85864	0.174238	4.33804	0.0176678	21.6288	12.0223	8.82659	41.6135	12.6732	5
pf00025	5.65896	0.0174235	8.87983	0.000214507	8.8304	0.000268416	1.56916	0.429097	1.56043	0.47736	-1.0056	1	8.87983	0.000214507	0.892639	7.33344	5.76107	9.97326	8.52244	4
pf00026	1.26967	0.784125	2.70532	0.00827589	3.14637	0.00158637	2.13073	0.0670183	2.4781	0.0231444	1.16303	0.88313	3.14637	0.00158637	4.57337	20.822	6.0237	14.2983	14.1706	3
pf00027	13.6136	1.07469e-05	22.986	9.65635e-08	27.9032	2.06224e-08	1.68846	0.455981	2.04966	0.276511	1.21392	0.90264	27.9032	2.06224e-08	19.4502	364.804	266.489	507.065	516.433	4
pf00028	2.37473	0.0126778	4.72477	7.78074e-07	3.33856	0.000135407	1.9896	0.0413059	1.40587	0.404206	-1.41521	0.465188	4.72477	7.78074e-07	19.2654	23.109	47.7974	104.142	63.1932	3
pf00029	1.40207	0.470731	2.20867	0.022978	2.03887	0.0474373	1.57529	0.26178	1.45419	0.407008	-1.08328	0.97719	2.20867	0.022978	11.3909	20.1638	16.5231	28.6382	22.5635	3
pf00030	3.2629	0.000654018	2.57024	0.0052414	3.20536	0.000425617	-1.26949	0.603254	-1.01795	1	1.2471	0.723405	3.2629	0.000425617	16.3752	46.9576	54.0299	47.3214	50.1923	3
pf00031	2.19523	0.0242095	3.67822	2.7364e-05	4.52115	1.00356e-06	1.67556	0.148089	2.05954	0.0337984	1.22917	0.720919	4.52115	1.00356e-06	19.4244	55.2229	44.3338	80.8788	84.5864	3
pf00032	1.52538	0.443957	1.73788	0.227277	1.1958	0.820989	1.13931	0.889359	-1.27561	0.757302	-1.45332	0.614698	1.73788	0.227277	10.0351	13.4841	15.886	20.2281	11.6993	1
pf00033	1.14599	1	3.87248	0.240993	4.36426	0.186012	3.37916	0.332258	3.80828	0.284068	1.12699	1	4.36426	0.186012	1.98784	26.6172	2.30137	9.10984	8.53658	2
pf00034	1.98098	0.1193	4.56681	2.06225e-05	2.34624	0.0266751	2.30533	0.0281072	1.18438	0.801474	-1.94644	0.169775	4.56681	2.06225e-05	9.70955	29.2115	20.2348	50.9256	22.0488	3
pf00035	4.1257	5.07794e-06	4.84465	1.5997e-07	3.13264	0.000141077	1.17426	0.742597	-1.317	0.51259	-1.54651	0.330447	4.84465	1.5997e-07	66.2597	111.172	279.253	361.925	199.985	3
pf00036	2.94203	0.000189594	2.62179	0.000631356	3.79063	6.3401e-07	-1.12215	0.798059	1.28844	0.456722	1.44582	0.30507	3.79063	6.3401e-07	10.8603	32.2391	33.1041	32.5793	40.1515	3
pf00037	1.84515	0.120899	2.55925	0.00465606	3.43692	0.000114292	1.38701	0.439891	1.86268	0.0857033	1.34294	0.551621	3.43692	0.000114292	11.2063	22.0521	21.3864	32.3767	37.3457	3
pf00038	9.88401	2.83353e-10	24.7092	6.25254e-18	12.6145	1.70535e-12	2.49991	0.0119366	1.27626	0.624174	-1.95879	0.153271	24.7092	6.25254e-18	33.0388	30.0894	338.213	941.064	402.291	4
pf00039	6.88869	0.225818	56.2977	2.32199e-05	92.7797	8.22787e-07	8.17249	0.00749304	13.4684	0.000564127	1.64802	0.600999	92.7797	8.22787e-07	0.0941501	3.15415	1.395	13.4701	18.1738	4
pf00040	2.90983	0.00550707	5.96336	1.955e-07	4.18242	4.39272e-05	2.04938	0.0458861	1.43734	0.416485	-1.42582	0.47811	5.96336	1.955e-07	9.65987	15.9512	29.2466	66.4421	39.9715	3
pf00041	-1.49632	0.290631	1.06811	0.925418	-1.39129	0.361619	1.59824	0.248188	1.0755	0.95058	-1.48605	0.45205	1.59824	0.248188	62.0777	220.228	42.6109	75.7608	42.8941	1
pf00042	6.78329	1.12729e-07	8.85961	5.92755e-10	6.45423	1.0921e-07	1.30609	0.558808	-1.05098	0.990285	-1.37268	0.565742	8.85961	5.92755e-10	15.6975	76.0189	109.588	159.392	97.7864	3
pf00043	1.47595	0.251121	1.57144	0.134803	1.07045	0.925761	1.0647	0.945512	-1.37881	0.403028	-1.46802	0.382053	1.57144	0.134803	27.4981	49.9125	41.7634	49.2258	28.6171	1
pf00044	1.2771	0.518959	1.41997	0.236136	1.46918	0.180236	1.11187	0.825315	1.1504	0.759891	1.03466	1	1.46918	0.180236	22.4139	32.1649	29.5144	36.1948	31.7597	2
pf00045	-1.07695	0.925507	1.19227	0.617067	-1.38136	0.328153	1.28401	0.519828	-1.28266	0.598002	-1.64695	0.244931	1.64695	0.244931	23.4321	39.0075	22.4234	31.5859	16.2693	1
pf00046	-1.00982	1	1.30622	0.49824	1.34074	0.446925	1.31905	0.523593	1.35391	0.499402	1.02642	1	1.35391	0.446925	9.69146	23.1905	9.93078	14.3653	12.6067	1
pf00047	1.12851	0.957066	1.68445	0.228135	-1.28407	0.730444	1.49262	0.444497	-1.44909	0.610989	-2.16295	0.190277	2.16295	0.190277	6.41804	14.5336	7.41577	12.3009	4.77763	1
pf00048	1.64076	0.581153	2.41904	0.145673	1.66129	0.482686	1.47434	0.608428	1.01251	1	-1.45612	0.726157	2.41904	0.145673	4.74376	6.11319	8.16449	13.3782	7.70149	3
pf00049	-1.60273	0.624486	2.07475	0.195776	1.35093	0.790424	3.32527	0.04735	2.16518	0.344108	-1.5358	0.612586	3.32527	0.04735	2.85586	23.742	1.7835	6.85194	3.77227	1
pf00050	2.06081	0.0892319	2.59363	0.00997176	2.81642	0.00461634	1.25855	0.662754	1.36666	0.517829	1.0859	0.973553	2.81642	0.00461634	13.5893	18.28	29.8559	40.6915	37.1837	3
pf00051	4.07027	0.0239242	14.8287	1.06908e-07	13.8788	2.41455e-07	3.64318	0.00584462	3.4098	0.00951221	-1.06844	1	14.8287	1.06908e-07	2.69159	51.0875	11.7136	47.8113	37.4993	4
pf00052	1.80278	0.210564	1.18123	0.776032	2.5725	0.0207446	-1.52619	0.435449	1.42696	0.52905	2.17782	0.174761	2.5725	0.0207446	86.1089	66.439	158.93	112.004	211.822	2
pf00053	1.88401	0.101411	2.31051	0.0129696	3.77673	2.5756e-05	1.22638	0.687791	2.00463	0.0399585	1.63459	0.254322	3.77673	2.5756e-05	8.99001	15.8981	17.6807	23.7602	33.238	3
pf00054	1.92952	0.0376761	1.29478	0.453312	1.92037	0.0271145	-1.49022	0.275457	-1.00476	1	1.48316	0.382089	1.92952	0.0271145	71.9786	52.3714	140.845	103.434	131.811	2
pf00055	-1.05559	0.947968	-1.81914	0.036156	-2.05741	0.00967939	-1.72334	0.106788	-1.94906	0.0461368	-1.13098	0.8737	2.05741	0.00967939	1044.23	313.944	1017.66	650.074	486.444	5
pf00056	1.23788	0.595475	1.13677	0.74863	-1.85716	0.0348122	-1.08894	0.899689	-2.29893	0.0104542	-2.11117	0.0651201	2.29893	0.0104542	69.4537	14.3865	88.5832	89.239	36.0839	1
pf00057	3.16961	0.0261499	3.51458	0.00966667	3.85162	0.00521828	1.10884	0.940024	1.21517	0.823741	1.0959	0.98581	3.85162	0.00521828	63.0161	92.634	204.754	243.304	223.719	3
pf00058	3.4753	0.000264492	5.35483	1.86178e-07	5.78584	5.09111e-08	1.54083	0.255402	1.66485	0.169917	1.08049	0.962773	5.78584	5.09111e-08	19.9582	88.8446	72.418	122.926	111.265	3
pf00059	1.46113	0.885754	1.54841	0.770943	1.79001	0.621961	1.05973	1	1.22508	0.950525	1.15603	1	1.79001	0.621961	2.20347	5.30721	3.32592	3.8005	3.84843	2
pf00060	-1.04215	1	2.55998	0.385427	1.23536	1	2.66788	0.480487	1.28743	1	-2.07225	0.701891	2.66788	0.385427	0.770194	0.273878	0.763213	2.48227	0.959332	1
pf00061	1.43977	0.438412	-1.27766	0.572586	1.26295	0.611812	-1.83954	0.169002	-1.14001	0.862676	1.61362	0.408928	1.83954	0.169002	173.538	68.5742	252.843	149.431	208.215	2
pf00062	-1.2242	0.590882	-1.85813	0.0253593	-1.96604	0.0134042	-1.51783	0.235733	-1.60598	0.174369	-1.05807	0.989823	1.96604	0.0134042	201.18	63.9446	166.55	121.279	97.7521	2
pf00063	1.30666	0.511846	1.50089	0.204345	2.20956	0.00479511	1.14865	0.775111	1.691	0.107544	1.47216	0.353545	2.20956	0.00479511	23.0833	26.8403	30.8608	38.8302	48.4565	3
pf00064	1.51571	0.259943	1.59034	0.164768	2.01317	0.024351	1.04924	0.988768	1.3282	0.51158	1.26587	0.676348	2.01317	0.024351	46.5603	55.8251	71.3973	83.2143	88.784	3
pf00065	1.4814	0.332156	1.58992	0.195261	1.13918	0.814531	1.07326	0.946155	-1.30041	0.595707	-1.39567	0.544653	1.58992	0.195261	34.7272	18.7605	53.2154	62.0346	38.1841	1
pf00066	28.7732	1.30246e-16	23.9067	1.09959e-15	45.2446	1.38381e-20	-1.20357	0.742654	1.57246	0.301725	1.89255	0.192402	45.2446	1.38381e-20	12.5415	143.568	358.607	330.425	536.255	4
pf00067	3.61285	0.000224646	5.41077	5.37416e-08	4.29118	6.59744e-06	1.49764	0.218735	1.18775	0.723446	-1.2609	0.623945	5.41077	5.37416e-08	5.76242	57.5431	21.8177	35.8824	24.2267	3
pf00068	7.1119	1.26964e-07	10.3417	1.49382e-10	5.08838	6.77074e-06	1.45415	0.395029	-1.39768	0.480334	-2.03243	0.140158	10.3417	1.49382e-10	15.4409	125.588	112.356	182.195	75.4508	4
pf00069	1.79312	0.123764	1.0627	0.946259	1.34787	0.442573	-1.68731	0.196495	-1.33033	0.553941	1.26834	0.719627	1.79312	0.123764	42.1207	14.6544	77.849	50.0778	55.5048	2
pf00070	-1.38103	0.832516	1.02337	1	2.00999	0.48489	1.41331	0.824239	2.77586	0.303749	1.96409	0.654989	2.77586	0.303749	2.53534	1.57804	1.8348	2.8777	5.08286	2
pf00071	-1.2011	1	1.08464	1	-3.10586	0.944648	1.30277	1	-2.58584	1	-3.36875	1	3.36875	0.944648	0.255911	0.51728	0.198123	0.323224	0	1
pf00072	2.95341	0.0292956	5.01471	0.000234969	2.9991	0.0180238	1.69794	0.299391	1.01547	1	-1.67207	0.420463	5.01471	0.000234969	6.71179	23.2928	20.77	37.9032	19.6742	3
pf00073	4.67713	2.71057e-05	5.29536	2.61364e-06	3.63111	0.000277924	1.13218	0.852877	-1.28807	0.622115	-1.45833	0.492949	5.29536	2.61364e-06	27.4416	68.8098	132.653	166.349	97.9595	3
pf00074	1.64958	0.162211	-1.00137	1	1.35838	0.389368	-1.65184	0.187526	-1.21438	0.700634	1.36024	0.573939	1.65184	0.162211	40.042	28.0465	67.9576	44.8284	52.5132	2
pf00075	3.01076	0.00681979	3.23038	0.00147204	2.55928	0.0191498	1.07295	0.938043	-1.17641	0.83229	-1.26222	0.715778	3.23038	0.00147204	3.51457	12.6365	11.1222	13.109	8.85415	3
pf00076	1.80021	0.161561	2.1784	0.0288856	2.27993	0.0211986	1.21008	0.756924	1.26648	0.672337	1.04661	1	2.27993	0.0211986	7.28453	19.5919	13.4448	18.048	16.0734	3
pf00077	1.88094	0.0348247	1.57359	0.131065	1.5353	0.16103	-1.19531	0.654464	-1.22513	0.640483	-1.02494	1	1.88094	0.0348247	14.5968	23.8248	28.4205	25.9939	21.555	2
pf00078	8.83868	5.42265e-12	8.05623	1.44739e-11	9.83526	1.97495e-13	-1.09712	0.878419	1.11275	0.85287	1.22083	0.722784	9.83526	1.97495e-13	21.8018	51.525	197.025	197.166	207.729	4
pf00079	2.86598	0.00139535	5.36733	9.80168e-08	4.29563	3.27806e-06	1.87277	0.0765469	1.49883	0.312074	-1.24949	0.707079	5.36733	9.80168e-08	87.4389	72.2568	257.344	534.426	357.393	3
pf00080	2.48576	0.0032197	2.04902	0.0175424	1.53174	0.194854	-1.21315	0.651954	-1.62284	0.1697	-1.33771	0.55415	2.48576	0.0032197	21.3305	19.4257	54.9438	49.8964	31.7912	1
pf00081	12.0631	1.75466e-11	15.0608	1.20541e-13	17.9881	5.38836e-15	1.2485	0.657298	1.49117	0.359058	1.19437	0.807472	17.9881	5.38836e-15	21.4244	97.7213	263.708	368.929	374.341	4
pf00082	1.87979	0.0648595	1.90862	0.0410566	2.41862	0.00394572	1.01533	1	1.28664	0.564871	1.26721	0.674581	2.41862	0.00394572	40.3596	36.1133	77.7831	86.0213	94.771	3
pf00083	6.54846	8.64029e-06	14.0077	1.63226e-10	15.2271	4.59386e-11	2.13908	0.0718059	2.3253	0.0471512	1.08706	0.976459	15.2271	4.59386e-11	11.4499	80.432	76.9149	182.602	167.862	4
pf00084	1.73408	0.183718	1.19438	0.721263	1.36549	0.457766	-1.45187	0.444497	-1.26993	0.671356	1.14327	0.912744	1.73408	0.183718	33.1446	20.655	59.031	44.3795	44.023	2
pf00085	1.61081	0.281211	-1.64651	0.23441	-1.07444	0.933855	-2.6522	0.0213864	-1.73071	0.240058	1.53244	0.51443	2.6522	0.0213864	25.8004	12.1955	42.3961	17.1499	22.9672	2
pf00086	2.85204	0.00122702	1.18485	0.756843	2.9859	0.000378304	-2.40708	0.00881063	1.04694	0.991743	2.52006	0.0183454	2.9859	0.000378304	12.308	9.46349	36.2878	16.4671	35.8497	2
pf00087	24.2607	6.60255e-14	17.6301	2.8767e-12	34.763	8.13029e-17	-1.3761	0.529963	1.43289	0.480334	1.9718	0.198337	34.763	8.13029e-17	19.4203	165.07	480.794	388.936	661.101	4
pf00088	5.09103	0.136453	34.6581	4.60583e-05	41.4442	1.49349e-05	6.80768	0.00864389	8.14064	0.00346958	1.1958	0.937786	41.4442	1.49349e-05	0.460582	0.967997	2.8933	23.3626	23.6175	4
pf00089	2.14625	0.00385513	1.92616	0.0105225	1.82274	0.0215224	-1.11427	0.821203	-1.17749	0.689267	-1.05674	0.977667	2.14625	0.00385513	17.2582	21.5591	38.1031	37.6537	30.3772	3
pf00090	2.54597	0.00634076	2.40755	0.0069541	1.61118	0.174786	-1.0575	0.979655	-1.58019	0.258429	-1.49427	0.419249	2.54597	0.00634076	28.2353	36.8762	73.5104	75.4751	43.3543	3
pf00091	1.72967	0.106262	1.75823	0.0711199	1.40164	0.324477	1.01651	1	-1.23404	0.660762	-1.25441	0.692181	1.75823	0.0711199	30.7881	23.1594	54.4197	61.0516	41.7931	1
pf00092	1.93021	0.0271697	1.2039	0.601904	1.26608	0.472657	-1.6033	0.148858	-1.52456	0.221637	1.05165	0.998268	1.93021	0.0271697	57.2337	18.1511	113.493	78.3985	69.7643	2
pf00093	1.22482	0.67584	-1.28223	0.522495	1.47127	0.276071	-1.5705	0.267982	1.20122	0.747672	1.88651	0.170524	1.88651	0.170524	23.2098	12.11	29.1765	20.4871	33.1036	2
pf00094	32.9849	6.0255e-12	44.2744	4.51376e-14	69.9808	1.07353e-16	1.34226	0.621166	2.1216	0.11908	1.58062	0.481646	69.9808	1.07353e-16	4.78001	87.8602	164.593	250.935	330.896	4
pf00095	1.71427	0.0670973	1.07587	0.875904	1.14345	0.71472	-1.59338	0.140285	-1.49921	0.227962	1.06282	0.97719	1.71427	0.0670973	113.89	34.662	198.685	137.319	125.843	2
pf00096	6.49876	1.1531e-07	14.4444	8.62238e-16	13.7955	3.20691e-15	2.22265	0.00892247	2.12279	0.0160182	-1.04704	1	14.4444	8.62238e-16	6.29194	28.9864	42.7252	104.375	85.0941	4
pf00097	3.46456	9.37199e-06	5.39733	1.41252e-10	2.76831	0.000246672	1.55787	0.119718	-1.25151	0.544337	-1.94968	0.042781	5.39733	1.41252e-10	16.0506	37.6844	57.3357	98.8745	43.0006	3
pf00098	4.28071	2.70269e-05	3.97938	3.48744e-05	3.45818	0.000217085	-1.07572	0.941516	-1.23785	0.675186	-1.15072	0.867975	4.28071	2.70269e-05	25.1673	30.8509	111.009	113.553	83.0406	3
pf00099	2.75016	0.0236145	3.22629	0.00448611	3.50306	0.00219819	1.17313	0.836355	1.27377	0.70453	1.08578	0.983419	3.50306	0.00219819	12.9138	44.1556	36.5776	47.7148	44.2308	3
pf00100	6.51735	3.2082e-10	5.98255	7.5228e-10	6.22372	3.22993e-10	-1.08939	0.888437	-1.04718	0.977861	1.04031	1	6.51735	3.2082e-10	36.098	48.9702	239.969	244.662	217.697	3
pf00101	16.0162	2.70852e-12	27.738	1.93692e-18	20.0649	5.94638e-15	1.73186	0.0941475	1.25279	0.603728	-1.38241	0.479867	27.738	1.93692e-18	2.9953	32.2167	51.1053	97.5705	60.4553	4
pf00102	4.95051	5.23107e-06	4.4376	1.12595e-05	2.84912	0.00223158	-1.11558	0.874881	-1.73756	0.1688	-1.55753	0.386049	4.95051	5.23107e-06	33.5043	21.7431	169.151	165.702	92.9641	3
pf00103	2.4477	0.0118326	3.90942	2.44981e-05	4.82765	1.00356e-06	1.59718	0.225072	1.97232	0.0611993	1.23488	0.725084	4.82765	1.00356e-06	22.0571	92.5875	55.0474	98.9396	103.128	3
pf00104	4.58101	8.29538e-06	6.25581	1.68598e-08	6.57818	6.76047e-09	1.3656	0.438588	1.43597	0.359402	1.05153	1	6.57818	6.76047e-09	11.7495	66.8733	55.6858	84.9794	76.2033	3
pf00105	4.39131	0.000774114	14.988	3.68446e-12	15.6682	1.86087e-12	3.41311	0.000571385	3.568	0.000418895	1.04538	1	15.6682	1.86087e-12	4.82783	64.3232	22.4459	83.7918	74.363	4
pf00106	2.65587	0.00247746	2.72632	0.00101154	3.82669	9.43922e-06	1.02653	1	1.44084	0.335161	1.40361	0.465188	3.82669	9.43922e-06	20.6122	19.0133	56.5451	62.9075	76.0096	3
pf00107	28.6687	1.27471e-22	49.6551	8.48689e-29	39.6619	1.62606e-26	1.73203	0.105124	1.38346	0.409832	-1.25196	0.679655	49.6551	8.48689e-29	20.4864	247.284	610.846	1143.17	790.307	4
pf00108	3.86492	0.000600597	6.75225	8.47903e-08	3.70725	0.00054295	1.74706	0.138659	-1.04253	1	-1.82136	0.195777	6.75225	8.47903e-08	6.70536	28.6311	27.019	52.3817	24.295	3
pf00109	2.75461	0.00503048	3.76501	3.8153e-05	4.13831	9.24673e-06	1.36681	0.424254	1.50232	0.280599	1.09915	0.940199	4.13831	9.24673e-06	7.92003	25.1977	22.5987	34.1525	32.3675	3
pf00110	2.39294	0.0102451	3.95362	8.53405e-06	4.68114	5.32993e-07	1.6522	0.16227	1.95623	0.0514902	1.18402	0.784135	4.68114	5.32993e-07	19.6335	71.5933	48.1741	88.348	89.173	3
pf00111	3.14324	0.0281871	10.3439	5.38698e-10	5.02604	0.000162607	3.29083	0.000339889	1.599	0.319502	-2.05806	0.085031	10.3439	5.38698e-10	2.76019	9.34917	9.22531	33.8443	13.8471	3
pf00112	13.147	6.61627e-09	42.3321	2.90698e-16	24.877	6.13438e-13	3.21992	0.00610742	1.89222	0.179146	-1.70166	0.371609	42.3321	2.90698e-16	11.9738	23.4974	162.235	573.884	283.565	4
pf00113	3.83667	0.0914314	3.85238	0.069947	2.64859	0.226322	1.00409	1	-1.44857	0.738083	-1.4545	0.79419	3.85238	0.069947	2.21489	2.89233	8.63346	9.91887	5.67574	3
pf00114	3.93442	0.633524	3.32872	0.582656	13.4096	0.067192	-1.18196	1	3.40829	0.445404	4.02846	0.409196	13.4096	0.067192	0.0963432	0.69309	0.752169	0.675652	2.70908	3
pf00115	6.73182	0.21092	5.80569	0.256905	1.81877	1	-1.15952	1	-3.70131	0.411658	-3.1921	0.604426	6.73182	0.21092	0.120651	0.820425	1.53014	1.43158	0.303877	3
pf00116	-2.00231	1	1.69011	0.74863	2.54108	0.570272	3.38412	0.670192	5.08802	0.527308	1.5035	0.963782	5.08802	0.527308	0.441742	0.100101	0.167422	0.938136	1.27113	1
pf00117	-1.80456	1	4.9741	0.366832	1.1662	1	8.97605	0.376725	2.10447	1	-4.26523	0.73796	8.97605	0.366832	0.0975676	0	0	1.08389	0.128495	1
pf00118	1.85075	1	2.50692	1	4.2745	0.794741	1.35455	1	2.3096	0.764494	1.70508	1	4.2745	0.764494	0	0.133778	0.106214	0.206304	0.384432	2
pf00119	1.0947	0.98177	1.5869	0.317801	-1.01664	1	1.44963	0.508596	-1.11292	0.955677	-1.61331	0.492949	1.61331	0.317801	8.4859	5.29962	9.66398	15.3717	7.99874	1
pf00120	1.0403	1	1.38689	0.451691	-1.10629	0.867829	1.33316	0.589083	-1.15087	0.852644	-1.5343	0.462627	1.5343	0.451691	33.2968	25.7569	35.6823	52.8368	29.2989	1
pf00121	1.93227	0.403701	1.91075	0.359964	3.52439	0.0179404	-1.01126	1	1.82396	0.326441	1.84451	0.413948	3.52439	0.0179404	3.08406	3.20291	6.24969	6.69534	10.8595	3
pf00122	-1.53112	0.372437	-3.06351	0.00452158	-2.00281	0.0811605	-2.00083	0.174301	-1.30807	0.687471	1.5296	0.604148	3.06351	0.00452158	29.0791	7.29717	19.8993	10.651	14.1562	5
pf00123	47.4061	0.00015052	19.1944	0.00253032	20.0258	0.00217464	-2.46979	0.342936	-2.36725	0.381486	1.04331	1	47.4061	0.00015052	0.70253	4.65468	41.3024	17.4158	15.9745	4
pf00124	1.06573	1	1.60329	0.435438	-1.62009	0.384637	1.50441	0.573109	-1.72658	0.445357	-2.59748	0.20203	2.59748	0.20203	44.1657	103.544	48.4229	79.753	26.5348	1
pf00125	-1.19293	0.686984	-1.16815	0.687542	-1.35869	0.356645	1.02121	1	-1.13895	0.829945	-1.16311	0.832404	1.35869	0.356645	58.0118	13.4839	49.6568	55.3833	41.0776	1
pf00126	-2.78502	7.15613e-05	-3.20301	2.19114e-06	-4.96437	7.2962e-10	-1.15009	0.791565	-1.78253	0.121012	-1.54991	0.387752	4.96437	7.2962e-10	59.6208	22.4986	21.9566	21.0002	11.5288	5
pf00127	1.27505	0.740032	1.24142	0.738951	1.23335	0.739209	-1.02708	1	-1.03381	1	-1.00655	1	1.27505	0.738951	8.29344	13.383	11.0474	11.8129	9.99862	2
pf00128	-1.22861	0.581153	-1.53223	0.14644	-2.27425	0.00329086	-1.24712	0.609836	-1.85107	0.0815969	-1.48427	0.40035	2.27425	0.00329086	47.4069	20.3022	39.6837	35.0368	20.1628	5
pf00129	1.62931	0.124323	1.48875	0.208788	1.00991	1	-1.09442	0.884897	-1.61332	0.159259	-1.47414	0.387752	1.62931	0.124323	11.42	21.9666	19.1123	19.2808	11.1183	1
pf00130	1.13736	0.870699	2.1017	0.0483788	3.5905	0.000157517	1.84787	0.14509	3.15687	0.00148655	1.70838	0.249968	3.5905	0.000157517	8.90731	22.1608	10.4522	21.509	31.2871	3
pf00131	1.04261	1	1.07109	0.952982	-1.37648	0.324567	1.02732	1	-1.43513	0.37648	-1.47433	0.410654	1.47433	0.324567	15.4519	39.209	16.5855	18.8145	10.8509	1
pf00132	1.9034	0.102959	1.61572	0.230822	2.64338	0.00417011	-1.17805	0.774291	1.38877	0.469444	1.63603	0.317399	2.64338	0.00417011	14.5469	5.4482	28.7592	27.1757	37.5969	3
pf00133	1.16295	0.979729	1.26968	0.844916	1.7143	0.428823	1.09177	1	1.47409	0.71993	1.35018	0.867562	1.7143	0.428823	2.0498	4.68059	2.4626	2.96936	3.46987	2
pf00134	-1.05164	1	1.59881	0.253003	-1.05975	0.952622	1.68136	0.259744	-1.00771	1	-1.69433	0.32117	1.69433	0.253003	7.29526	23.6919	7.15021	13.3222	6.67252	1
pf00135	-1.16355	0.805493	-1.01344	1	-1.10688	0.873908	1.14812	0.835857	1.0512	1	-1.0922	0.967843	1.16355	0.805493	16.8914	38.3052	14.9912	18.9092	14.8086	1
pf00136	4.14012	0.143346	6.18299	0.0207239	-2.17492	0.627914	1.49343	0.673099	-9.00443	0.0307645	-13.4475	0.0140435	13.4475	0.0140435	1.12966	1.18746	5.31385	8.84965	0.442173	1
pf00137	7.78095	3.38376e-07	7.37131	3.25508e-07	4.78164	6.34471e-05	-1.05557	0.987688	-1.62726	0.297377	-1.54159	0.452437	7.78095	3.25508e-07	14.1374	67.785	111.177	117.581	65.4708	3
pf00138	1.34436	0.44385	1.48321	0.231628	1.7603	0.0599167	1.10328	0.889082	1.3094	0.51668	1.18682	0.775732	1.7603	0.0599167	25.2311	38.8203	34.9436	42.5377	42.9149	3
pf00139	1.86049	0.0273317	1.38873	0.269633	1.51306	0.139342	-1.33971	0.395337	-1.22963	0.596948	1.08953	0.940199	1.86049	0.0273317	31.7638	30.7865	60.8286	49.8584	46.1111	2
pf00140	1.17967	0.704629	-1.07221	0.886536	-1.09519	0.84078	-1.26486	0.566903	-1.29196	0.539145	-1.02143	1	1.29196	0.539145	71.7713	34.7072	86.115	75.3719	63.0462	2
pf00141	-1.21075	0.546023	-1.64372	0.0431451	-1.30175	0.313622	-1.35761	0.345886	-1.07516	0.909119	1.2627	0.587568	1.64372	0.0431451	69.2425	52.367	58.4629	47.4341	50.9315	2
pf00142	3.76064	1.5185e-05	3.64408	1.19586e-05	3.70487	9.3483e-06	-1.03199	1	-1.01505	1	1.01668	1	3.76064	9.3483e-06	30.6132	45.1406	120.345	127.138	112.092	3
pf00143	1.8676	0.0769651	1.88356	0.0542591	2.59585	0.00259849	1.00855	1	1.38994	0.44852	1.37816	0.539901	2.59585	0.00259849	88.305	157.229	167.603	187.163	217.026	3
pf00144	1.32725	0.479275	-1.34481	0.392386	-1.16086	0.707638	-1.78489	0.106736	-1.54075	0.2749	1.15846	0.849738	1.78489	0.106736	91.7977	60.182	123.475	76.3385	75.5511	2
pf00145	2.08223	0.0432214	3.25945	0.000341226	1.99308	0.0422961	1.56537	0.276049	-1.04473	0.997717	-1.63539	0.320646	3.25945	0.000341226	64.4287	126.487	136.173	235.48	122.693	3
pf00146	2.37383	0.0176381	3.72302	6.87091e-05	4.68172	2.6884e-06	1.56836	0.262398	1.97222	0.0671934	1.2575	0.699692	4.68172	2.6884e-06	18.2249	36.6268	44.3046	77.5815	81.3162	3
pf00147	4.53162	0.137852	12.6666	0.00012654	18.5824	2.08354e-06	2.79516	0.068161	4.10062	0.00557899	1.46704	0.601008	18.5824	2.08354e-06	0.622106	2.43063	3.33857	10.4668	13.1021	4
pf00148	-1.42617	0.547157	-1.35795	0.554373	-1.70919	0.261612	1.05024	1	-1.19844	0.834707	-1.25865	0.856353	1.70919	0.261612	25.0917	28.2238	18.0804	21.2937	14.2187	5
pf00149	3.04804	0.0187709	8.03224	2.59832e-07	7.68546	4.8482e-07	2.63521	0.0158704	2.52144	0.025818	-1.04512	1	8.03224	2.59832e-07	5.55089	22.6189	17.5199	51.7823	41.1973	3
pf00150	6.86073	0.0341293	5.31236	0.0743014	5.38159	0.0707517	-1.29147	0.862995	-1.27485	0.865998	1.01303	1	6.86073	0.0341293	0.458843	0.623246	3.96128	3.33933	2.9213	3
pf00151	1.41625	0.640628	3.49946	0.0179132	4.04815	0.00782371	2.47093	0.133204	2.85835	0.0815479	1.15679	0.945083	4.04815	0.00782371	24.5874	39.5598	35.2796	93.506	95.2844	3
pf00152	3.8408	0.000186118	3.76252	0.000119997	1.90324	0.0829764	-1.02081	1	-2.01804	0.0707894	-1.9769	0.152309	3.8408	0.000119997	16.7512	44.5033	66.7224	72.4032	31.2094	3
pf00153	53.9383	5.73968e-10	438.915	3.35748e-25	143.499	8.96399e-17	8.13735	1.83294e-08	2.66043	0.0213238	-3.05866	0.0144654	438.915	3.35748e-25	0.399965	167.674	28.7651	261.267	71.0742	4
pf00154	2.38732	0.0798924	-1.70971	0.268874	5.95087	7.77329e-05	-4.08161	0.00438679	2.4927	0.0738085	10.1742	5.15335e-06	10.1742	5.15335e-06	56.385	48.7377	137.125	37.2715	325.856	2
pf00155	2.6295	0.00198722	2.10734	0.0146713	2.36965	0.00398778	-1.24778	0.601315	-1.10966	0.862791	1.12448	0.894196	2.6295	0.00198722	30.8957	55.1409	83.7376	72.9162	70.3678	3
pf00156	1.5179	0.299065	2.8202	0.00140505	1.67602	0.143878	1.85796	0.0957054	1.10417	0.901323	-1.68268	0.273069	2.8202	0.00140505	26.1235	77.5225	40.7499	83.9568	42.3956	3
pf00157	3.07431	0.0075634	2.93174	0.0069541	3.53069	0.00125594	-1.04863	1	1.14845	0.852644	1.2043	0.837491	3.53069	0.00125594	11.3772	9.28182	36.6112	38.2695	39.5782	3
pf00158	1.69176	0.263744	1.92387	0.0842818	2.31239	0.0197327	1.1372	0.866846	1.36686	0.501275	1.20195	0.803697	2.31239	0.0197327	5.9318	10.5569	10.4064	12.9585	13.383	3
pf00159	2.14651	0.0149665	2.26031	0.00550278	2.18117	0.0080497	1.05302	0.967805	1.01614	1	-1.03629	1	2.26031	0.00550278	52.2147	59.9157	114.233	132.611	110.303	3
pf00160	126.644	8.23289e-09	159.289	3.80849e-10	225.904	1.13695e-11	1.25777	0.774291	1.78378	0.345052	1.4182	0.691437	225.904	1.13695e-11	0.175281	5.2173	39.1029	53.9298	64.877	4
pf00161	1.84128	0.0878762	1.18006	0.72152	1.64547	0.146362	-1.56032	0.256341	-1.119	0.868753	1.39439	0.527579	1.84128	0.0878762	26.5835	9.6881	50.166	35.2829	41.4508	2
pf00162	1.95588	0.045472	2.39873	0.00417056	2.20515	0.0100974	1.22642	0.654824	1.12745	0.835609	-1.08779	0.954391	2.39873	0.00417056	52.3161	42.4365	104.901	143.114	111.599	3
pf00163	1.11742	0.878211	2.03308	0.0206999	-1.25312	0.640631	1.81944	0.0899748	-1.40026	0.489559	-2.54769	0.0198002	2.54769	0.0198002	10.8278	79.0952	12.4216	24.944	8.32796	1
pf00164	2.28009	0.0119715	2.54272	0.00211099	1.04509	0.993463	1.11518	0.850812	-2.18172	0.025818	-2.43301	0.0276312	2.54272	0.00211099	16.2536	8.64379	38.2983	46.3293	16.3082	1
pf00165	2.36709	0.0126127	3.68011	7.50445e-06	3.89281	2.92539e-06	1.5547	0.168516	1.64456	0.115662	1.0578	0.994263	3.89281	2.92539e-06	7.06596	17.0055	17.5146	29.8942	26.9059	3
pf00166	31.5157	0.000183016	95.4905	4.45795e-08	115.356	1.08008e-08	3.02994	0.0850309	3.66028	0.0441184	1.20804	0.921859	115.356	1.08008e-08	0.316856	10.6594	13.6638	46.9273	48.7956	4
pf00167	2.04513	0.243131	3.15426	0.0209068	2.79791	0.0426014	1.54233	0.486152	1.36808	0.671221	-1.12736	0.974097	3.15426	0.0209068	6.46136	26.7008	13.5652	23.2399	17.5914	3
pf00168	67.4508	1.49268e-18	240.638	2.29366e-27	167.251	5.24131e-25	3.56761	0.0020998	2.47959	0.0365277	-1.43879	0.573412	240.638	2.29366e-27	8.64048	81.7626	607.758	2405.32	1392.83	4
pf00169	2.77091	0.00500103	5.06643	7.7253e-07	3.47751	0.000200119	1.82844	0.0899748	1.255	0.647748	-1.45692	0.44051	5.06643	7.7253e-07	13.7769	30.4901	39.2843	79.5143	46.3931	3
pf00170	1.30798	0.637115	1.89026	0.0969275	1.91718	0.087155	1.44518	0.442113	1.46576	0.435421	1.01424	1	1.91718	0.087155	15.9824	51.8791	21.3169	34.0607	29.6503	3
pf00171	1.42614	0.372846	1.62457	0.130136	1.57555	0.177773	1.13914	0.824393	1.10476	0.879679	-1.03111	1	1.62457	0.130136	12.3311	25.7762	18.1077	22.6552	18.851	2
pf00172	1.49136	0.309776	3.16764	2.21633e-05	3.19293	2.42395e-05	2.124	0.00856063	2.14095	0.00924962	1.00798	1	3.19293	2.21633e-05	11.5684	32.8697	17.8375	41.555	35.7588	3
pf00173	1.87128	0.0451681	3.52321	3.36407e-06	4.68611	9.50442e-09	1.88279	0.0334583	2.50423	0.00122516	1.33007	0.49419	4.68611	9.50442e-09	25.3804	105.782	49.1398	102.204	115.267	3
pf00174	-1.24568	0.757246	-1.00864	1	1.31244	0.612766	1.23501	0.786012	1.63488	0.395853	1.32378	0.73568	1.63488	0.395853	17.6056	40.173	14.2759	19.3415	22.1702	2
pf00175	38.6895	1.43018e-15	28.093	5.00229e-14	56.4124	1.96356e-18	-1.37719	0.5439	1.45808	0.470121	2.00806	0.199489	56.4124	1.96356e-18	11.7579	73.3837	472.19	382.093	660.339	4
pf00176	1.98265	0.0061334	1.14148	0.72152	-1.05469	0.944773	-1.73692	0.0336297	-2.09108	0.00488368	-1.2039	0.733069	2.09108	0.00488368	23.0321	9.94983	47.0842	29.7936	21.0996	1
pf00177	1.96042	0.0816705	2.22382	0.0236409	2.26351	0.0198612	1.13436	0.850812	1.15461	0.825542	1.01785	1	2.26351	0.0198612	65.2338	56.128	131.262	165.108	144.558	3
pf00178	1.42151	0.50643	4.16383	6.64898e-06	3.53603	0.000101559	2.92915	0.000966949	2.48751	0.00782368	-1.17754	0.799869	4.16383	6.64898e-06	9.58263	8.40224	14.1522	45.5259	32.949	3
pf00179	2.87853	0.000907593	3.90559	6.37629e-06	3.61602	1.98755e-05	1.3568	0.448495	1.2562	0.606983	-1.08008	0.959641	3.90559	6.37629e-06	49.9744	137.708	146.192	220.994	172.466	3
pf00180	2.98195	0.000790924	2.48537	0.00385985	2.98366	0.000431085	-1.1998	0.701159	1.00057	1	1.20049	0.766359	2.98366	0.000431085	23.911	26.3502	72.5631	67.2421	68.731	3
pf00181	14.0083	2.14281e-06	38.2673	8.91311e-11	48.6757	8.17074e-12	2.73175	0.0627156	3.47476	0.0200177	1.27199	0.81888	48.6757	8.17074e-12	5.92125	166.518	82.6013	254.546	274.301	4
pf00182	5.17004	2.35532e-05	8.88933	8.502e-09	8.25014	2.45287e-08	1.71939	0.21384	1.59576	0.309237	-1.07748	0.981643	8.88933	8.502e-09	30.5834	81.658	169.587	318.08	250.212	4
pf00183	1.89592	0.321113	1.29343	0.808535	3.23104	0.0120112	-1.46581	0.615238	1.70421	0.341449	2.49804	0.151154	3.23104	0.0120112	3.57282	186.659	7.03434	5.22317	11.362	2
pf00184	1.87054	0.0294385	-1.02977	0.991952	1.15823	0.69027	-1.92622	0.0260569	-1.615	0.132943	1.1927	0.748395	1.92622	0.0260569	34.2831	16.6112	66.4537	37.6393	38.2691	2
pf00185	1.5123	0.234798	1.33833	0.398997	1.771	0.0570588	-1.12999	0.826036	1.17107	0.755494	1.32329	0.569128	1.771	0.0570588	43.6803	47.5699	67.3553	65.7801	73.5949	2
pf00186	1.65738	0.46144	-1.28554	0.726742	1.30454	0.715875	-2.13063	0.25283	-1.27047	0.808979	1.67704	0.569128	2.13063	0.25283	18.4121	10.1474	31.1824	15.6161	22.8281	2
pf00187	-1.59721	0.14579	-3.62327	3.60637e-06	-2.526	0.000907607	-2.26851	0.0146609	-1.58151	0.223192	1.43439	0.470609	3.62327	3.60637e-06	136.33	39.5179	86.0417	41.7005	51.2821	5
pf00188	1.45454	0.314358	2.60135	0.00115331	1.54243	0.180984	1.78843	0.0757006	1.06042	0.969525	-1.68653	0.212966	2.60135	0.00115331	21.8202	33.7345	32.4154	63.1908	32.1167	3
pf00189	1.15672	0.796436	-1.04193	0.969867	1.49783	0.237014	-1.20523	0.723919	1.29489	0.573168	1.56064	0.359865	1.56064	0.237014	42.066	36.4504	49.6316	44.9438	60.3586	2
pf00190	25.255	1.421e-18	38.2741	3.33583e-23	34.0697	6.89951e-22	1.51551	0.276877	1.34903	0.481743	-1.12341	0.900053	38.2741	3.33583e-23	10.5162	57.691	276.325	459.49	347.564	4
pf00191	1.52236	0.576904	2.28356	0.119419	2.23588	0.123701	1.50001	0.55311	1.46869	0.591826	-1.02133	1	2.28356	0.119419	5.59386	19.1852	8.84121	14.5709	11.9991	1
pf00192	2.23798	0.0248185	2.30732	0.0129001	3.4106	0.000151914	1.03098	1	1.52396	0.297925	1.47817	0.42917	3.4106	0.000151914	24.5425	61.0676	55.6393	64.6844	80.6706	3
pf00193	2.2674	0.00443951	1.31105	0.397662	1.20442	0.586578	-1.72945	0.0805593	-1.88256	0.0442368	-1.08853	0.941623	2.2674	0.00443951	101.037	64.5301	235.559	151.07	118.323	2
pf00194	1.78758	0.15928	2.66458	0.0037929	2.05718	0.0480219	1.49061	0.338382	1.15082	0.86063	-1.29526	0.664067	2.66458	0.0037929	8.77373	15.6899	16.0154	26.5083	17.3013	3
pf00195	-1.08433	1	7.80973	1.15787e-06	4.45189	0.000907958	8.46832	6.63054e-07	4.82732	0.00152338	-1.75425	0.320314	8.46832	6.63054e-07	3.83737	3.08209	3.64606	35.2922	16.7605	3
pf00196	2.48235	0.00184023	3.18254	1.55563e-05	2.00731	0.0161968	1.28206	0.478313	-1.23666	0.606853	-1.58547	0.227471	3.18254	1.55563e-05	15.7207	10.0286	40.2479	56.5949	30.3914	3
pf00197	-1.41684	0.369726	-2.22437	0.0117817	-1.20501	0.637564	-1.56995	0.276372	1.17579	0.77701	1.84593	0.196801	2.22437	0.0117817	376.62	107.925	274.868	190.167	294.62	2
pf00198	-1.40005	0.676371	-1.6306	0.453312	2.29647	0.177819	-1.16467	0.928267	3.21518	0.0872962	3.74463	0.105604	3.74463	0.0872962	30.8138	24.2709	22.5085	21.2484	70.1995	2
pf00199	-3.11742	0.220583	-5.03496	0.0527106	-1.15147	0.916502	-1.6151	0.729473	2.70735	0.373778	4.37265	0.245814	5.03496	0.0527106	110.891	17.0784	36.5293	25.4281	97.0242	5
pf00200	1.50017	0.403014	2.14137	0.0584528	1.44075	0.403149	1.42742	0.501291	-1.04124	1	-1.48629	0.533678	2.14137	0.0584528	93.0617	30.9044	143.463	223.749	128.345	1
pf00201	2.22025	0.0575268	1.23639	0.713176	-1.19075	0.767593	-1.79575	0.194334	-2.64375	0.0237712	-1.47223	0.556997	2.64375	0.0237712	20.8893	11.4847	48.2893	29.2939	17.1389	1
pf00202	1.96076	0.0753014	1.32206	0.49824	-1.06564	0.918926	-1.48311	0.378092	-2.08946	0.0645115	-1.40884	0.551648	2.08946	0.0645115	90.2332	32.5883	180.606	133.123	81.1202	1
pf00203	-2.03463	0.369554	-1.42963	0.680024	1.67746	0.419599	1.42319	0.812658	3.41301	0.0729556	2.39814	0.298504	3.41301	0.0729556	4.49852	10.5773	2.19161	3.47096	7.31331	2
pf00204	1.52936	0.19159	1.59362	0.108556	1.65913	0.0793777	1.04202	1	1.08485	0.89782	1.0411	1	1.65913	0.0793777	20.1717	29.2626	31.5266	36.2827	32.1775	2
pf00205	2.38257	0.0892201	-1.06566	0.950759	4.05137	0.0024823	-2.539	0.073579	1.70042	0.374402	4.31736	0.0121429	4.31736	0.0024823	157.122	37.4119	377.19	161.46	600.778	2
pf00206	4.45265	4.69957e-05	8.72889	2.05579e-10	3.88225	0.000149853	1.96038	0.0485575	-1.14693	0.835517	-2.24841	0.0470609	8.72889	2.05579e-10	8.80389	18.3081	41.3178	88.8185	33.1365	3
pf00207	1.32777	0.539098	-1.21528	0.668337	-1.34875	0.448202	-1.61361	0.260295	-1.79083	0.163278	-1.10983	0.945736	1.79083	0.163278	43.4744	13.3634	59.1129	39.7608	30.6411	1
pf00208	1.32409	0.798486	1.32778	0.757954	1.44787	0.593915	1.00279	1	1.09348	1	1.09045	1	1.44787	0.593915	3.26395	8.85593	4.47796	4.92367	4.61477	2
pf00209	-1.0088	1	-1.19729	0.740403	1.2545	0.633945	-1.18684	0.820674	1.26554	0.712452	1.502	0.527504	1.502	0.527504	25.1436	7.67575	25.5277	23.5183	30.4844	2
pf00210	1.84081	0.0425938	2.37277	0.000941776	1.31361	0.429576	1.28898	0.45811	-1.40134	0.353844	-1.8063	0.0986424	2.37277	0.000941776	18.2735	8.39785	34.8686	49.3155	23.2812	3
pf00211	2.8454	0.390096	1.67834	0.858441	2.09843	0.694966	-1.69537	0.734672	-1.35597	0.860658	1.2503	1	2.8454	0.390096	0.665208	0.365328	2.16281	1.33832	1.46642	1
pf00212	-1.03945	1	4.40702	0.368366	1.38779	1	4.58087	0.663742	1.44253	1	-3.17558	0.738508	4.58087	0.368366	0.141344	0.818911	0.135181	1.17603	0.232685	1
pf00213	4.39303	0.0181319	9.00245	5.47406e-05	17.3409	1.01952e-07	2.04926	0.203114	3.94736	0.00610508	1.92624	0.322741	17.3409	1.01952e-07	3.06054	1.57252	14.472	31.8782	52.212	4
pf00214	2.14739	0.0939473	2.06629	0.0869283	2.52201	0.0219612	-1.03925	1	1.17445	0.830533	1.22055	0.815231	2.52201	0.0219612	7.81863	13.6108	17.1151	17.9809	18.9678	3
pf00215	1.01469	1	-1.19224	0.689521	1.56201	0.223839	-1.20976	0.74232	1.53939	0.33672	1.86229	0.21267	1.86229	0.21267	81.1645	60.0336	85.6475	76.3827	122.689	2
pf00216	27.6405	4.71287e-07	17.434	9.29885e-06	3.73738	0.0610241	-1.58544	0.506288	-7.3957	0.000589375	-4.66476	0.0287737	27.6405	4.71287e-07	1.96161	6.11792	60.8269	41.363	7.6883	4
pf00217	3.98124	6.26099e-06	3.34216	5.19546e-05	3.46736	3.39771e-05	-1.19122	0.689855	-1.14821	0.780168	1.03746	1	3.98124	6.26099e-06	11.8072	28.0122	48.6259	44.9418	39.9379	3
pf00218	2.42779	0.000615156	1.43467	0.194509	1.32203	0.340972	-1.69223	0.0566499	-1.83642	0.0307854	-1.08521	0.943632	2.42779	0.000615156	28.5998	16.7238	70.9346	46.101	36.3627	2
pf00219	2.21041	0.0157903	2.05788	0.0197708	1.99056	0.0266905	-1.07412	0.932687	-1.11045	0.867055	-1.03382	1	2.21041	0.0157903	52.9956	33.3858	120.999	124.578	103.097	3
pf00220	4.85157	5.73669e-06	6.21154	4.8849e-08	3.4221	0.000320254	1.28031	0.583422	-1.41772	0.421173	-1.81513	0.185843	6.21154	4.8849e-08	14.1278	35.5416	69.7874	98.766	46.7645	3
pf00221	4.43711	4.83345e-05	8.14279	8.76945e-10	9.31783	6.22742e-11	1.83516	0.0846437	2.09998	0.0328516	1.1443	0.857527	9.31783	6.22742e-11	8.01664	53.1294	37.1355	75.418	73.6385	3
pf00222	-1.17009	0.737016	1.32064	0.375584	1.19915	0.605603	1.54527	0.195017	1.40312	0.386873	-1.10131	0.940461	1.54527	0.195017	19.1786	31.9113	16.8946	28.7651	22.3596	1
pf00223	1.238	0.905927	1.34698	0.803807	4.27149	0.043966	1.08803	1	3.45032	0.139497	3.17116	0.254024	4.27149	0.043966	5.52513	22.019	7.00739	8.4346	23.7384	3
pf00224	-1.25741	0.630891	-1.516	0.26902	1.22269	0.657429	-1.20566	0.758518	1.53742	0.348272	1.8536	0.229495	1.8536	0.229495	56.0087	72.9842	44.9306	40.6225	65.9059	2
pf00225	1.54677	0.237264	1.52048	0.214432	1.33929	0.431637	-1.0173	1	-1.15492	0.805076	-1.13528	0.880359	1.54677	0.214432	15.2285	18.5536	24.2549	26.007	19.773	2
pf00226	2.43156	0.0370355	2.86347	0.00709801	4.05135	0.000237537	1.17762	0.808623	1.66615	0.2749	1.41484	0.581231	4.05135	0.000237537	15.2665	55.253	38.7684	49.5525	59.7366	3
pf00227	1.1336	0.791803	-1.17545	0.654256	-1.70342	0.0666112	-1.3325	0.461281	-1.93101	0.048319	-1.44916	0.428372	1.93101	0.048319	57.8206	26.7101	67.406	54.883	32.7165	1
pf00228	1.86058	0.0499706	1.8335	0.0399651	-1.23805	0.584012	-1.01477	1	-2.30348	0.0102293	-2.26996	0.0354513	2.30348	0.0102293	27.6271	22.4972	53.1366	57.2052	21.5252	1
pf00229	1.06966	1	1.44428	0.528202	1.78442	0.229853	1.35023	0.680087	1.66821	0.381486	1.2355	0.848522	1.78442	0.229853	6.20446	11.9337	6.91808	10.1461	10.8377	3
pf00230	2.48562	0.00141612	2.54861	0.000621706	2.3735	0.00153332	1.02534	1	-1.04724	0.97835	-1.07378	0.959313	2.54861	0.000621706	35.0986	44.8634	89.0775	100.596	80.4036	3
pf00231	5.45409	6.03788e-05	10.5421	4.50538e-10	8.45776	3.09065e-08	1.93288	0.064627	1.55072	0.284862	-1.24644	0.725611	10.5421	4.50538e-10	3.3593	32.0177	19.3193	41.678	27.9809	4
pf00232	7.5346	0.000176064	13.0744	1.0675e-06	9.49628	1.41094e-05	1.73525	0.383688	1.26036	0.783835	-1.37679	0.735966	13.0744	1.0675e-06	22.5629	22.1338	177.483	337.498	211.776	4
pf00233	1.06943	0.974533	-1.23196	0.681651	1.31598	0.589516	-1.3175	0.660891	1.23054	0.770284	1.62124	0.465188	1.62124	0.465188	144.574	25.9772	164.64	134.447	189.44	2
pf00234	-1.67072	0.817038	1.63076	0.637182	1.27096	0.96176	2.72455	0.284656	2.12343	0.609198	-1.28309	0.941939	2.72455	0.284656	1.96435	3.48011	1.16006	3.7144	2.44633	1
pf00235	2.13933	0.0586051	-1.01881	1	1.61223	0.266457	-2.17956	0.0586755	-1.32693	0.604174	1.64256	0.411413	2.17956	0.0586051	8.70983	8.98152	19.3765	9.67011	13.6043	2
pf00236	1.7762	0.0758348	1.44838	0.252847	1.14688	0.734347	-1.22633	0.638949	-1.54872	0.234742	-1.26289	0.666301	1.7762	0.0758348	113.516	95.6228	205.782	185.698	125.29	1
pf00237	3.62528	1.71252e-05	4.24431	5.86505e-07	2.62428	0.000891881	1.17076	0.739027	-1.38144	0.400629	-1.61733	0.255225	4.24431	5.86505e-07	67.5266	63.5695	254.895	328.74	173.535	3
pf00238	1.24706	1	1.6815	1	1.67889	1	1.34837	1	1.34628	1	-1.00155	1	1.6815	1	0.471758	0.381402	0.636552	0.989905	0.843775	1
pf00239	1	1	1	1	1.50672	1	1	1	1.50672	1	1.50672	1	1.50672	1	0	0.431672	0	0	0.058993	2
pf00240	9.26421	0.00981193	1.06166	1	5.15646	0.0439027	-8.72618	0.012284	-1.79662	0.578511	4.85698	0.152394	9.26421	0.00981193	8.01293	11.5067	75.0151	9.56931	41.1007	2
pf00241	1.88133	0.0440077	2.4265	0.00101864	1.38864	0.330703	1.28978	0.471451	-1.3548	0.438955	-1.7474	0.140032	2.4265	0.00101864	13.6272	33.9947	26.4062	37.6741	18.2541	3
pf00242	-1.66233	0.127573	-1.46738	0.232243	-1.86516	0.0396446	1.13286	0.842614	-1.12201	0.862791	-1.27108	0.677398	1.86516	0.0396446	58.5548	53.5778	36.2345	45.3333	30.3627	1
pf00243	6.06307	9.0231e-10	6.29834	1.5342e-10	7.2314	6.51058e-12	1.0388	0.996541	1.1927	0.67517	1.14814	0.818332	7.2314	6.51058e-12	18.0983	20.4676	113.004	129.271	126.572	3
pf00244	2.20535	0.261021	2.31947	0.179609	-2.16025	0.604469	1.05175	1	-4.7641	0.0602	-5.01063	0.0986424	5.01063	0.0602	1.78587	0.968447	4.1583	4.85716	0.73008	1
pf00245	1.42324	0.345816	1.00688	1	2.17881	0.0105736	-1.41351	0.400405	1.53088	0.27198	2.16392	0.0646067	2.17881	0.0105736	42.2664	31.8931	60.3655	46.8107	86.6312	2
pf00246	1.49257	0.209344	1.02232	1	-1.24824	0.474416	-1.45999	0.274826	-1.86308	0.0499863	-1.2761	0.612586	1.86308	0.0499863	236.753	81.1579	361.258	271.112	183.298	1
pf00247	1.19977	0.823497	1.56749	0.372447	2.42554	0.0390201	1.3065	0.712736	2.02168	0.170876	1.5474	0.517188	2.42554	0.0390201	12.1939	9.40196	14.9762	21.8679	28.7345	3
pf00248	9.93483	1.90875e-08	9.9937	7.52334e-09	4.10111	0.000388055	1.00593	1	-2.42247	0.0351634	-2.43683	0.0767603	9.9937	7.52334e-09	13.34	54.4284	136.992	151.825	53.4345	3
pf00249	6.79424	1.95874e-06	11.2575	3.77964e-10	4.60492	0.000135407	1.65692	0.222637	-1.47543	0.412418	-2.44467	0.0534194	11.2575	3.77964e-10	7.0177	30.8291	49.8705	91.3191	31.7339	4
pf00250	5.05953	0.000171035	11.7459	3.23436e-09	6.48209	5.56154e-06	2.32153	0.0496749	1.28116	0.68232	-1.81205	0.290684	11.7459	3.23436e-09	14.346	23.4213	75.38	196.217	90.6943	4
pf00251	2.45954	0.041832	15.5822	1.1493e-13	7.56289	5.21444e-08	6.33538	3.56558e-08	3.07492	0.00268107	-2.06034	0.106192	15.5822	1.1493e-13	7.97303	75.0823	20.348	145.142	59.0665	4
pf00252	2.29262	0.00807916	2.72549	0.000425015	1.89904	0.0390877	1.18881	0.68581	-1.20725	0.674038	-1.43519	0.386333	2.72549	0.000425015	12.9282	28.506	30.5034	39.8384	23.7012	3
pf00253	12.0908	0.00103097	33.7761	5.2899e-07	77.7961	7.75527e-10	2.79354	0.105697	6.43432	0.00187095	2.30329	0.287994	77.7961	7.75527e-10	1.08152	401.099	14.517	45.2747	86.1294	4
pf00254	9.7716	1.02554e-07	8.93163	1.402e-07	11.2063	8.04189e-09	-1.09404	0.936268	1.14682	0.860658	1.25468	0.774947	11.2063	8.04189e-09	18.8814	98.6273	186.424	190.637	202.211	4
pf00255	3.6586	0.00199237	5.28384	2.47687e-05	8.03181	1.43414e-07	1.44423	0.472975	2.19533	0.0702935	1.52007	0.477911	8.03181	1.43414e-07	15.1131	61.1855	55.6313	90.2027	114.749	3
pf00256	11.4768	5.07237e-09	9.93248	1.40122e-08	12.2167	8.74527e-10	-1.15548	0.840085	1.06447	0.977091	1.22998	0.799575	12.2167	8.74527e-10	27.2065	12.4948	318.333	306.613	314.28	4
pf00257	2.62172	0.0535133	2.57417	0.0469745	3.60193	0.00269559	-1.01847	1	1.37388	0.580705	1.39926	0.615876	3.60193	0.00269559	3.36471	14.1695	9.2111	9.94204	11.93	3
pf00258	10.4308	1.45246e-05	21.7915	4.94197e-09	27.0544	4.79466e-10	2.08915	0.168353	2.59371	0.0672851	1.24151	0.83309	27.0544	4.79466e-10	4.77907	21.0978	52.323	124.691	130.879	4
pf00259	8.24723	0.00474423	8.22929	0.00292421	4.33965	0.0488702	-1.00218	1	-1.90044	0.465304	-1.8963	0.544653	8.24723	0.00292421	2.38225	9.95588	20.2277	21.9676	10.0234	3
pf00260	1.27296	0.497136	1.08634	0.855289	-1.04934	0.953114	-1.17179	0.737756	-1.33577	0.456098	-1.13994	0.842568	1.33577	0.456098	24.1498	28.0345	31.4552	29.3418	22.1015	2
pf00261	2.1295	0.0115964	1.65882	0.0909586	2.48666	0.00103264	-1.28374	0.511965	1.16772	0.736158	1.49905	0.327201	2.48666	0.00103264	34.5974	47.9967	76.1681	64.638	82.3969	3
pf00262	2.08759	0.293019	5.84439	0.000198758	4.85006	0.00114679	2.79958	0.0308977	2.32328	0.100107	-1.20501	0.856943	5.84439	0.000198758	3.46817	11.1486	7.65951	23.2817	16.8041	3
pf00263	1.9495	0.11904	2.54154	0.0115089	2.96576	0.00243249	1.30369	0.607596	1.52129	0.359058	1.16692	0.867634	2.96576	0.00243249	8.11122	20.7297	16.3281	23.6052	23.591	3
pf00264	6.51163	0.409591	2.91928	1	3.12436	0.793273	-2.23056	0.662171	-2.08415	0.893217	1.07025	1	6.51163	0.409591	0.0380746	0	0.940157	0.387841	0.363703	2
pf00265	1.88928	1	4.98496	0.79336	2.97451	1	2.63855	0.756924	1.57442	1	-1.67589	1	4.98496	0.756924	0	0.530872	0.110987	0.543204	0.229249	3
pf00266	3.07197	0.252825	4.73366	0.0366264	2.72672	0.265581	1.54092	0.647397	-1.12662	1	-1.73603	0.644388	4.73366	0.0366264	0.809982	5.88831	2.78538	4.82166	2.318	3
pf00267	5.06555	9.39181e-06	9.46261	4.31088e-11	8.92069	1.44517e-10	1.86803	0.0654889	1.76105	0.110957	-1.06075	0.989823	9.46261	4.31088e-11	7.2052	70.8027	38.0713	78.6392	62.3567	4
pf00268	7.76643	1.92687e-07	9.6055	4.70728e-09	19.407	1.33956e-13	1.2368	0.712583	2.49883	0.0249992	2.0204	0.170756	19.407	1.33956e-13	33.5512	187.889	263.898	364.725	630.805	4
pf00269	8.73916	1.67936e-11	5.9791	1.00084e-08	2.59526	0.00266319	-1.46162	0.314243	-3.36736	0.000162257	-2.30386	0.035992	8.73916	1.67936e-11	29.4858	29.0989	265.672	198.788	74.3657	3
pf00270	2.2906	0.421426	2.30391	0.377143	2.84578	0.21107	1.00581	1	1.24237	0.946469	1.2352	0.980177	2.84578	0.21107	1.49231	1.41893	3.65444	4.02947	4.30092	3
pf00271	1.19443	0.672122	-1.04878	0.952846	1.11535	0.801474	-1.25269	0.579473	-1.0709	0.942844	1.16975	0.802237	1.25269	0.579473	62.2725	15.5139	76.9925	67.044	66.776	2
pf00272	1.97635	0.123139	3.63865	0.000997416	3.0551	0.00436985	1.84109	0.189924	1.54583	0.398683	-1.19101	0.856432	3.63865	0.000997416	121.429	667.985	244.817	499.218	348.27	3
pf00273	1.67267	0.187457	2.84702	0.00152559	3.62402	8.19538e-05	1.70208	0.172284	2.16662	0.0358766	1.27292	0.686634	3.62402	8.19538e-05	31.5678	98.5429	53.9379	101.627	108.719	3
pf00274	22.6015	8.92694e-13	15.6528	5.10074e-11	19.1455	3.23135e-12	-1.44392	0.480916	-1.18051	0.811098	1.22313	0.812891	22.6015	8.92694e-13	33.6923	32.4783	770.023	595.141	624.309	4
pf00275	2.41931	0.0372587	3.51634	0.000680809	3.111	0.00267076	1.45345	0.448665	1.2859	0.674094	-1.1303	0.921859	3.51634	0.000680809	7.72084	18.0725	19.0524	30.962	23.2001	3
pf00276	1.6328	0.267233	1.58247	0.257472	2.74092	0.00575405	-1.03181	1	1.67866	0.240711	1.73205	0.294541	2.74092	0.00575405	18.9623	17.2803	32.0257	34.2152	50.8872	3
pf00277	1.48208	0.588989	3.22347	0.0188703	2.98275	0.0306947	2.17497	0.153446	2.01255	0.231471	-1.0807	1	3.22347	0.0188703	7.04349	22.6776	11.1205	26.5132	20.7066	3
pf00278	1.41491	0.30417	1.69416	0.062351	-1.20832	0.623114	1.19736	0.663349	-1.70967	0.116616	-2.0471	0.0567462	2.0471	0.0567462	24.0449	24.2928	35.1025	46.2577	19.3048	1
pf00279	1.68319	0.210178	2.52465	0.00731108	1.54066	0.277517	1.49992	0.350488	-1.09252	0.950869	-1.63868	0.343855	2.52465	0.00731108	12.9542	20.6111	22.0171	36.9834	19.0385	3
pf00280	4.59023	9.67257e-07	9.08386	1.23467e-13	6.16908	1.16429e-09	1.97896	0.024273	1.34396	0.439864	-1.47248	0.35086	9.08386	1.23467e-13	13.2142	33.6863	61.8634	135.081	78.797	3
pf00281	4.0777	0.00147408	7.22222	1.91309e-06	6.90159	3.27566e-06	1.77115	0.226008	1.69252	0.284854	-1.04646	1	7.22222	1.91309e-06	10.9265	28.9248	46.4418	92.2311	74.6669	3
pf00282	2.36291	0.0292897	3.58884	0.000240367	2.80657	0.0040682	1.51882	0.322288	1.18776	0.782292	-1.27873	0.686134	3.58884	0.000240367	10.6518	21.956	25.9529	43.5687	28.7916	3
pf00283	-1.213	0.678435	-1.14827	0.771869	-1.22819	0.629058	1.05638	0.997749	-1.01252	1	-1.0696	1	1.22819	0.629058	13.073	11.3207	11.2281	12.9417	10.3579	1
pf00284	-2.14909	0.0131092	-2.07603	0.0131468	-2.59894	0.00107032	1.03519	1	-1.20932	0.765342	-1.25188	0.745845	2.59894	0.00107032	37.3778	42.9409	17.994	20.2527	13.8268	5
pf00285	-1.02074	1	-1.46379	0.148307	-1.32681	0.306892	-1.43405	0.251256	-1.29985	0.457238	1.10324	0.911429	1.46379	0.148307	55.6813	91.2755	55.5088	42.7227	40.1122	2
pf00286	1.00413	1	-1.38598	0.254129	-1.62563	0.0675812	-1.3917	0.340678	-1.63235	0.127522	-1.17292	0.784037	1.63235	0.0675812	74.946	31.7947	77.2243	61.1336	44.6446	1
pf00287	2.03288	0.0231274	3.33124	1.24384e-05	2.31231	0.0032966	1.63868	0.112998	1.13746	0.797535	-1.44065	0.375283	3.33124	1.24384e-05	22.3771	37.6995	46.6651	84.4992	50.2911	3
pf00288	-1.0758	0.902642	-1.27167	0.416872	-1.38984	0.241385	-1.18207	0.693935	-1.29192	0.51259	-1.09293	0.955044	1.38984	0.241385	27.3248	18.8079	26.0617	24.1901	18.9377	1
pf00289	5.98217	1.35881e-06	7.78421	1.39835e-08	8.18672	6.73822e-09	1.30124	0.59431	1.36852	0.518053	1.05171	1	8.18672	6.73822e-09	42.087	247.798	260.15	378.005	338.096	3
pf00290	-1.44332	0.284275	-1.02407	0.998074	-1.54439	0.171254	1.40939	0.377265	-1.07003	0.977672	-1.50808	0.395162	1.54439	0.171254	21.0904	40.1953	15.0998	23.5683	13.2954	1
pf00291	-1.15742	0.779312	1.14636	0.739764	1.00711	1	1.32682	0.499898	1.16565	0.796152	-1.13826	0.88313	1.32682	0.499898	28.6875	58.3046	25.3322	37.1956	27.7352	1
pf00292	1.58688	0.446607	2.56198	0.027259	1.91862	0.169724	1.61447	0.351591	1.20905	0.830375	-1.33532	0.698069	2.56198	0.027259	5.13545	17.377	8.49871	15.2553	9.65426	3
pf00293	2.96	0.0282916	4.62848	0.000373812	5.4254	7.44029e-05	1.56368	0.391587	1.83291	0.210643	1.17218	0.886853	5.4254	7.44029e-05	5.43309	30.0805	17.0546	29.3906	29.3299	3
pf00294	1.017	1	-1.19534	0.578063	-1.13508	0.717612	-1.21566	0.618808	-1.15437	0.755533	1.05309	1	1.21566	0.578063	33.8356	41.2711	35.3158	31.9341	28.7951	2
pf00295	-1.09009	0.885754	-1.29761	0.403459	-1.0448	0.980805	-1.19036	0.701848	1.04336	0.993454	1.24197	0.666301	1.29761	0.403459	21.7815	18.3342	20.5193	18.967	20.0847	2
pf00296	1.68594	0.336761	1.08139	0.962383	2.10117	0.107123	-1.55906	0.463466	1.24629	0.766382	1.94303	0.318422	2.10117	0.107123	24.0213	14.0524	41.7062	28.7991	48.5226	2
pf00297	1.9835	0.0357901	1.48879	0.233431	-1.20972	0.631899	-1.33229	0.486152	-2.39949	0.00886356	-1.80103	0.18023	2.39949	0.00886356	40.5025	30.6805	82.5175	67.909	32.3608	1
pf00298	2.17221	0.0305321	2.40115	0.00682556	1.55131	0.242567	1.1054	0.891972	-1.40024	0.457238	-1.54783	0.37975	2.40115	0.00682556	9.52134	7.89386	21.3019	25.9486	14.1608	3
pf00299	1.49929	0.733736	7.306	0.000204279	6.4802	0.000533549	4.87298	0.00366881	4.32219	0.00806173	-1.12743	0.966634	7.306	0.000204279	4.00696	12.0648	6.29171	35.1632	26.2981	3
pf00300	1.68362	0.152155	-1.3186	0.474126	1.06467	0.932484	-2.22002	0.0248308	-1.58135	0.251239	1.40388	0.537746	2.22002	0.0248308	42.9095	17.5449	73.9593	36.4473	44.1203	2
pf00301	1.47544	0.213426	1.33855	0.338078	1.15477	0.693611	-1.10227	0.852877	-1.27769	0.528842	-1.15915	0.812176	1.47544	0.213426	27.8825	32.563	42.2253	42.2196	30.7845	1
pf00302	3.17028	0.0173529	7.16808	8.02913e-06	5.51732	0.000111891	2.26102	0.0845419	1.74033	0.30139	-1.2992	0.745878	7.16808	8.02913e-06	10.3236	20.1681	33	85.2632	54.9071	3
pf00303	943.557	1.65363e-20	2531.62	1.36237e-26	2598.4	1.22989e-26	2.68306	0.0508045	2.75384	0.0487323	1.02638	1	2598.4	1.22989e-26	0.428936	7.28301	520.809	1596.92	1376.25	4
pf00304	1.39204	0.545331	-1.25619	0.652557	1.33593	0.557018	-1.74866	0.276049	-1.042	1	1.67818	0.418491	1.74866	0.276049	72.0163	27.2289	102.077	63.1417	91.4225	2
pf00305	1.1926	0.654064	1.04039	0.964342	1.07107	0.887822	-1.1463	0.768985	-1.11347	0.841155	1.02949	1	1.1926	0.654064	120.066	54.7865	147.106	140.703	123.553	2
pf00306	-1.66817	0.239249	1.14596	0.830603	-1.13372	0.826611	1.91166	0.15211	1.47141	0.485551	-1.2992	0.73568	1.91166	0.15211	33.0365	49.2548	20.2199	43.4602	28.2465	1
pf00307	2.40554	0.0891728	6.01814	5.9106e-06	5.33008	3.37123e-05	2.50179	0.0197285	2.21576	0.0560275	-1.12909	0.929531	6.01814	5.9106e-06	4.98669	9.53679	12.4651	34.8609	26.1791	3
pf00308	3.32389	0.000176266	3.23796	0.000124831	4.68303	3.66047e-07	-1.02654	1	1.4089	0.378408	1.44629	0.419249	4.68303	3.66047e-07	21.7758	20.9158	75.4361	80.2898	99.3237	3
pf00309	4.41669	0.000100444	7.35875	2.40792e-08	6.68882	1.23728e-07	1.66612	0.195267	1.51444	0.335972	-1.10016	0.948778	7.35875	2.40792e-08	9.14018	15.1679	41.6362	76.6665	59.339	3
pf00310	3.60751	0.00209583	5.40897	1.05341e-05	2.41974	0.0378726	1.49936	0.376515	-1.49087	0.439864	-2.23535	0.10975	5.40897	1.05341e-05	7.99183	13.8643	30.0188	50.2796	18.9675	3
pf00311	3.18303	0.000276976	4.4213	7.80603e-07	2.36816	0.00605026	1.38902	0.392247	-1.34409	0.47932	-1.86698	0.133899	4.4213	7.80603e-07	18.934	56.6525	61.6412	94.638	43.2904	3
pf00312	1.90023	0.0866775	1.77635	0.110722	1.5614	0.243998	-1.06974	0.976915	-1.217	0.704147	-1.13766	0.896721	1.90023	0.0866775	12.9122	10.4116	25.6404	26.1237	19.7606	1
pf00313	2.39096	0.00397317	2.15262	0.00863457	1.85965	0.0402638	-1.11072	0.841979	-1.2857	0.518838	-1.15754	0.821802	2.39096	0.00397317	20.7515	36.8958	50.9189	50.7473	37.4648	3
pf00314	2.05673	0.0271256	3.36624	2.07591e-05	2.5512	0.00147988	1.63669	0.130784	1.24042	0.623249	-1.31947	0.553548	3.36624	2.07591e-05	17.4209	37.6677	36.9425	67.3465	43.0117	3
pf00316	5.73385	1.85296e-06	13.6276	8.72186e-13	7.23467	2.80068e-08	2.3767	0.0201105	1.26175	0.656355	-1.88366	0.185843	13.6276	8.72186e-13	30.7186	110.425	187.061	491.435	219.04	4
pf00317	6.35588	0.00569999	8.46523	0.00029664	7.19876	0.00118122	1.33187	0.677909	1.13261	0.92393	-1.17593	0.926033	8.46523	0.00029664	1.21341	7.80478	8.63605	12.856	9.24126	3
pf00318	3.3516	0.162983	2.63884	0.300211	3.7235	0.102101	-1.2701	0.873499	1.11096	1	1.41103	0.867562	3.7235	0.102101	1.19027	10.2067	4.3259	3.73782	4.58622	3
pf00319	4.18774	0.000620325	7.81308	2.01049e-08	4.83949	6.29391e-05	1.8657	0.0874408	1.15563	0.835609	-1.61444	0.309366	7.81308	2.01049e-08	3.6693	11.9722	16.058	33.5316	17.4084	3
pf00320	4.77728	0.0584143	2.21295	0.328064	2.04039	0.393455	-2.15878	0.370929	-2.34136	0.330079	-1.08458	1	4.77728	0.0584143	3.38409	5.88107	16.7581	8.53402	6.75304	2
pf00321	1	1	1	1	1	1	1	1	-1	1	-1	1	1	1	0	0.127598	0	0	0	2
pf00322	-1.61522	0.632573	-1.55772	0.648793	-1.84077	0.437704	1.03691	1	-1.13964	1	-1.1817	0.983843	1.84077	0.437704	5.96188	10.2123	3.76645	4.17374	3.04057	5
pf00323	1.79298	0.302223	1.78034	0.262556	-1.07921	1	-1.0071	1	-1.93501	0.27985	-1.92137	0.372659	1.93501	0.262556	5.31829	7.57426	9.82144	10.6743	4.6769	1
pf00324	1.16838	0.844267	2.06621	0.0467027	-1.01239	1	1.76844	0.177905	-1.18286	0.811745	-2.09181	0.140695	2.09181	0.0467027	9.80911	7.50525	11.643	22.5816	9.28301	1
pf00325	2.16609	0.344864	4.57482	0.0225625	2.27908	0.254421	2.11201	0.349627	1.05216	1	-2.00731	0.484436	4.57482	0.0225625	6.25076	9.94893	14.041	31.9404	13.9446	1
pf00326	1.02096	1	-1.11181	0.979755	-2.32003	0.305511	-1.13512	1	-2.36866	0.417638	-2.08671	0.620303	2.36866	0.305511	3.91175	3.99905	4.11503	3.96207	1.56224	1
pf00327	1.52779	0.318523	3.40409	0.000227263	2.4047	0.0102328	2.22812	0.028699	1.57397	0.291355	-1.4156	0.510847	3.40409	0.000227263	22.4186	108.016	35.2395	86.8662	52.3387	3
pf00328	4.74072	0.0596496	11.881	6.31529e-05	6.50881	0.00831927	2.50616	0.10984	1.37296	0.770284	-1.82537	0.410654	11.881	6.31529e-05	0.910573	9.15829	4.91807	13.7626	6.37615	3
pf00329	-1.90175	0.460927	1.34835	0.677629	1.16056	0.92116	2.56422	0.193102	2.20709	0.345052	-1.16181	0.962327	2.56422	0.193102	4.58496	5.61783	2.42857	7.04008	5.17251	1
pf00330	1.66937	0.720357	4.35251	0.0112969	4.9667	0.00391754	2.60728	0.108423	2.97519	0.0590862	1.14111	0.967843	4.9667	0.00391754	1.52337	11.8309	2.69426	7.96207	7.79368	3
pf00331	282.09	1.86614e-12	333.46	4.51376e-14	348.99	2.65007e-14	1.1821	0.800902	1.23716	0.739734	1.04657	1	348.99	2.65007e-14	0	1.49213	35.4822	45.6259	40.8191	4
pf00332	2.10395	0.313078	2.99293	0.0409478	2.21434	0.262068	1.42253	0.596807	1.05247	1	-1.35161	0.745845	2.99293	0.0409478	2.07808	4.82749	4.63901	7.30791	4.59354	3
pf00333	1	1	1	1	1	1	1	1	-1	1	-1	1	1	1	0	0.178708	0	0	0	2
pf00334	1.79315	0.0723331	-1.04657	0.949506	-1.06621	0.896617	-1.87665	0.0597417	-1.91187	0.0568135	-1.01877	1	1.91187	0.0568135	92.3591	45.7725	168.512	98.5339	83.9747	2
pf00335	-1.40866	0.278356	-1.59353	0.0912865	-2.33363	0.00149936	-1.13124	0.812936	-1.65662	0.14417	-1.46443	0.396792	2.33363	0.00149936	83.1221	34.0818	60.309	58.7531	34.0232	5
pf00336	1.861	0.0454627	1.80913	0.0415221	1.91478	0.0232718	-1.02867	1	1.0289	1	1.0584	0.985706	1.91478	0.0232718	21.7958	5.40191	41.9472	45.1119	40.7475	3
pf00337	1.59325	0.369241	1.21159	0.74121	1.16992	0.801096	-1.31501	0.669923	-1.36185	0.625362	-1.03561	1	1.59325	0.369241	337.919	9.26183	547.087	452.235	374.572	2
pf00338	-1.71065	0.501327	1.34289	0.721486	-1.27006	0.804832	2.29722	0.26178	1.3469	0.816715	-1.70555	0.600799	2.29722	0.26178	6.94959	9.1709	4.05458	10.3576	5.22787	1
pf00339	1.8332	0.0472502	1.03673	0.977302	-1.25694	0.495511	-1.76825	0.0745692	-2.30422	0.00682732	-1.30311	0.600705	2.30422	0.00682732	65.9918	33.0114	123.153	76.324	50.5421	1
pf00340	3.64447	0.409644	4.60422	0.246465	4.0543	0.353867	1.26335	1	1.11245	1	-1.13564	1	4.60422	0.246465	0.159201	0.991455	0.922524	1.31618	0.977155	3
pf00341	-1.6224	0.108537	-1.05207	0.931859	-1.02442	0.998897	1.54211	0.193518	1.58372	0.168973	1.02699	1	1.6224	0.108537	38.0803	63.9907	23.8782	40.9022	35.6826	1
pf00342	1.77937	0.0499435	1.7445	0.044182	2.06647	0.00621075	-1.01999	1	1.16135	0.73461	1.18457	0.73936	2.06647	0.00621075	28.99	41.9574	53.0179	57.1038	57.5421	3
pf00343	2.87472	0.0178116	5.97559	1.28359e-06	8.93522	1.10422e-09	2.07867	0.0510426	3.10821	0.0010221	1.49529	0.396792	8.93522	1.10422e-09	4.58636	22.8622	13.741	31.8742	40.7905	3
pf00344	1.98545	0.484073	1.53069	0.671284	3.2497	0.13224	-1.2971	0.85852	1.63676	0.657173	2.12303	0.522098	3.2497	0.13224	12.1451	70.0334	24.3223	21.0641	38.9458	1
pf00345	2.68987	0.00969357	3.7667	0.000184573	3.33123	0.000727413	1.40033	0.47885	1.23844	0.705995	-1.13072	0.912688	3.7667	0.000184573	24.6494	66.6553	68.28	106.698	80.8227	3
pf00346	2.64265	0.0010892	2.09297	0.0112868	1.37491	0.345042	-1.26263	0.547497	-1.92205	0.0435577	-1.52226	0.329094	2.64265	0.0010892	29.0285	36.68	78.4244	68.8004	38.5813	1
pf00347	1.15458	0.789459	-1.12787	0.816579	1.1958	0.667419	-1.30221	0.531858	1.0357	1	1.3487	0.562963	1.3487	0.531858	19.1937	27.9627	22.7518	19.1696	22.2357	2
pf00348	1.60351	0.389619	-1.12995	0.911291	-1.27129	0.728935	-1.81189	0.301511	-2.03853	0.211627	-1.12508	0.981815	2.03853	0.211627	15.2668	17.72	24.7857	14.7851	11.421	1
pf00349	1.39729	0.296556	1.39041	0.264772	1.53216	0.123485	-1.00495	1	1.09652	0.871963	1.10195	0.913715	1.53216	0.123485	38.3466	51.6668	55.1705	60.348	56.9814	2
pf00350	4.68012	3.9396e-07	6.9424	5.27204e-11	4.20469	1.28035e-06	1.48338	0.250272	-1.11307	0.852644	-1.65111	0.210949	6.9424	5.27204e-11	21.342	250.166	103.477	167.09	86.2588	3
pf00351	11.2058	1.23663e-13	25.2911	1.28609e-22	14.0302	2.32762e-16	2.25696	0.00995829	1.25204	0.601005	-1.80263	0.152309	25.2911	1.28609e-22	20.371	292.069	236.762	587.939	276.637	4
pf00352	2.6664	0.0251391	2.85926	0.00936301	2.3346	0.0474469	1.07233	0.985888	-1.14212	0.877444	-1.22473	0.823476	2.85926	0.00936301	7.99693	22.5727	22.3035	26.4397	18.4143	3
pf00353	-1.05495	1	2.24596	0.0412239	1.5008	0.382129	2.36938	0.0524945	1.58327	0.425579	-1.49651	0.513168	2.36938	0.0412239	8.29599	16.685	7.99241	21.3415	11.9683	3
pf00354	1.06082	0.96915	-1.22155	0.649581	1.09775	0.869775	-1.29585	0.615005	1.03481	1	1.34096	0.640868	1.34096	0.615005	47.4775	35.915	51.5083	43.0677	49.1175	2
pf00355	3.67483	0.00185223	3.7309	0.00093555	7.82057	3.07584e-07	1.01526	1	2.12814	0.0949615	2.09616	0.175566	7.82057	3.07584e-07	33.8285	38.4278	124.554	138.198	248.493	3
pf00356	2.13893	0.042041	4.03209	1.38294e-05	2.91601	0.00125895	1.8851	0.0715531	1.3633	0.492976	-1.38274	0.517188	4.03209	1.38294e-05	13.1732	69.7543	29.1504	61.5498	37.5987	3
pf00357	7.31113	4.80664e-08	6.09297	3.25125e-07	7.58319	1.22905e-08	-1.19993	0.744271	1.03721	1	1.24458	0.743855	7.58319	1.22905e-08	34.4298	206.163	256.037	231.957	249.951	3
pf00358	10.622	1.01292e-05	10.0368	7.94483e-06	6.81569	0.00018126	-1.0583	1	-1.55847	0.499402	-1.47261	0.643484	10.622	7.94483e-06	10.5115	28.066	116.259	117.703	69.2413	3
pf00359	8.29738	4.19296e-08	12.8828	6.45495e-13	17.8924	9.76772e-17	1.55263	0.179722	2.15639	0.00848632	1.38886	0.410804	17.8924	9.76772e-17	3.04232	26.2622	26.7225	46.2283	54.7005	4
pf00360	1.67995	0.165953	-1.14955	0.755538	-1.3746	0.385564	-1.93118	0.081289	-2.30926	0.0257347	-1.19578	0.815231	2.30926	0.0257347	83.8952	35.767	143.174	81.0749	57.4175	2
pf00361	1.11782	0.925507	1.26979	0.604824	-1.71584	0.20933	1.13596	0.862995	-1.91799	0.193277	-2.17876	0.16144	2.17876	0.16144	12.0729	15.0124	13.8364	17.4064	6.65483	1
pf00362	2.12286	0.0263432	1.69124	0.116071	-1.20197	0.670453	-1.25521	0.626938	-2.55161	0.00764259	-2.03282	0.124155	2.55161	0.00764259	27.6029	21.4995	59.9372	51.6464	22.0266	1
pf00363	-2.46418	0.968138	7.72248	0.168978	2.94034	0.949082	19.0296	0.0596252	7.24552	0.535577	-2.62639	0.529674	19.0296	0.0596252	0.177635	9.83474	0	2.47446	0.731874	3
pf00364	5.75414	0.839633	10.168	0.274524	9.85271	0.378264	1.76707	0.757574	1.71228	0.903886	-1.032	1	10.168	0.274524	0	4.43842	0.585084	1.24042	1.04151	3
pf00365	13.473	0.289918	7.62393	0.589414	4.80196	0.820518	-1.7672	0.838385	-2.80573	0.687525	-1.58767	1	13.473	0.289918	0	1.38386	1.50751	0.888232	0.447256	3
pf00366	-8.4851	7.32265e-09	-2.65684	0.00180271	-4.12565	1.53589e-05	3.19368	0.0187387	2.05667	0.286525	-1.55284	0.548727	8.4851	7.32265e-09	25.8136	6.2186	3.04755	11.0904	6.0675	5
pf00367	-5.90169	2.33639e-09	-1.99621	0.00983695	-2.95562	7.3876e-05	2.95645	0.00290006	1.99677	0.116347	-1.48061	0.444038	5.90169	2.33639e-09	43.8936	66.8864	7.5603	24.9538	14.3439	5
pf00368	-1.09374	0.871733	1.01113	1	-2.543	0.000925763	1.10592	0.866785	-2.32505	0.0102293	-2.57131	0.0125559	2.57131	0.000925763	266.509	86.0814	252.608	304.832	102.325	1
pf00369	1.56576	0.335541	2.45773	0.00797881	-1.0206	1	1.56968	0.267148	-1.59801	0.325025	-2.50836	0.0436941	2.50836	0.00797881	8.03327	20.0056	13.1125	22.5633	7.64664	1
pf00370	-1.00444	1	1.2439	0.513569	-1.02909	0.980609	1.24942	0.55142	-1.02454	1	-1.28008	0.581231	1.28008	0.513569	17.2796	35.3932	17.7409	24.3827	16.2755	1
pf00371	4.24127	0.00192708	4.04746	0.00161647	2.53742	0.0370031	-1.04788	1	-1.67149	0.369708	-1.59511	0.504072	4.24127	0.00161647	200.975	341.969	898.981	914.403	495.411	3
pf00372	7.73945	5.46747e-05	7.70652	2.84503e-05	4.80434	0.00107519	-1.00427	1	-1.61093	0.452951	-1.60407	0.536935	7.73945	2.84503e-05	81.5077	186.643	664.739	703.483	379.169	3
pf00373	-1.00115	1	-1.4679	0.239639	-1.8983	0.0355744	-1.46621	0.336236	-1.89612	0.0801714	-1.29321	0.643484	1.8983	0.0355744	119.283	43.2167	120.755	89.1698	60.4006	1
pf00374	14.1214	3.69004e-08	11.8184	1.44563e-07	19.693	1.94597e-10	-1.19487	0.797835	1.39455	0.545095	1.6663	0.395841	19.693	1.94597e-10	4.0567	21.5218	60.4731	55.424	78.7599	4
pf00375	-1.01071	1	-1.15491	0.698067	-1.09284	0.850357	-1.14268	0.792824	-1.08126	0.922744	1.0568	0.996427	1.15491	0.698067	32.2659	42.4915	33.0582	31.8105	28.7802	2
pf00376	1.33469	0.607862	1.02023	1	1.15712	0.825584	-1.30822	0.665636	-1.15345	0.865998	1.13418	0.949744	1.33469	0.607862	16.0984	65.3976	21.7474	18.4529	18.0128	2
pf00377	-1.02513	1	-2.49468	0.0397258	-2.67602	0.0267695	-2.43352	0.0906984	-2.61042	0.0764592	-1.07269	1	2.67602	0.0267695	51.6967	15.7849	53.1022	23.6075	18.8829	5
pf00378	-1.98939	0.00696821	-2.00004	0.0033247	-2.32841	0.000419437	-1.00536	1	-1.17042	0.745241	-1.16418	0.823165	2.32841	0.000419437	45.234	60.2331	23.3418	25.5446	18.8744	5
pf00379	1.52145	0.298255	1.84529	0.0611014	-1.23412	0.659223	1.21285	0.682992	-1.87765	0.135235	-2.27731	0.0700088	2.27731	0.0611014	9.89761	42.8237	15.6323	20.7449	7.76089	1
pf00380	2.2884	0.03422	1.61939	0.238209	1.88351	0.0969369	-1.41312	0.481624	-1.21496	0.746861	1.1631	0.896647	2.2884	0.03422	11.2381	41.2252	26.5638	20.2336	20.153	2
pf00381	1.18933	0.785595	2.1407	0.021481	1.79064	0.0911347	1.79993	0.114875	1.50559	0.338722	-1.1955	0.808192	2.1407	0.021481	16.166	40.8592	19.8488	39.6272	28.0614	3
pf00382	-1.26538	0.467359	-1.07464	0.868513	-1.65439	0.0496902	1.17749	0.690178	-1.30743	0.478862	-1.53949	0.266946	1.65439	0.0496902	36.3781	40.6527	29.5165	38.2082	21.1902	1
pf00383	5.16125	0.00523055	7.61482	0.000153305	9.09924	3.08293e-05	1.47538	0.550566	1.76299	0.343583	1.19494	0.89889	9.09924	3.08293e-05	2.8728	66.5614	15.7397	25.6101	25.3765	3
pf00384	10.0492	4.83256e-10	17.459	1.24584e-16	8.81863	3.59532e-09	1.73734	0.068161	-1.13955	0.810058	-1.97978	0.0651201	17.459	1.24584e-16	3.26046	33.3484	34.856	66.6215	28.7761	4
pf00385	1.5291	0.288573	2.745	0.00118079	2.73742	0.00120411	1.79517	0.095491	1.79022	0.10623	-1.00277	1	2.745	0.00118079	17.5964	26.9369	28.3575	55.6527	47.2028	3
pf00386	-1.16511	0.70438	-1.89465	0.0199614	-2.85754	0.000140458	-1.62615	0.152679	-2.45259	0.00597825	-1.50822	0.386299	2.85754	0.000140458	47.5978	26.6645	41.6849	28.178	16.0849	5
pf00387	-2.26336	0.00311506	-2.9958	4.21652e-05	-3.77778	1.90278e-06	-1.3236	0.572603	-1.6691	0.27198	-1.26103	0.772993	3.77778	1.90278e-06	26.769	14.7313	12.1084	9.99185	6.7712	5
pf00388	-1.71587	0.0354906	-2.65607	6.65953e-05	-2.54914	0.000133424	-1.54794	0.23545	-1.48562	0.300448	1.04195	1	2.65607	6.65953e-05	31.1275	24.88	18.6239	13.1174	11.717	5
pf00389	-1.33632	0.604919	-1.09295	0.913249	-1.36603	0.513394	1.22267	0.795596	-1.02223	1	-1.24985	0.826626	1.36603	0.513394	16.4485	12.1465	12.8986	17.2684	11.7548	1
pf00390	-1.56754	0.194213	-1.33568	0.392386	-2.35367	0.00770672	1.17359	0.809716	-1.50151	0.455189	-1.76216	0.279102	2.35367	0.00770672	15.1092	18.98	9.90457	12.794	6.15064	1
pf00391	1.7566	0.175844	3.32436	0.000179566	3.09116	0.000527633	1.8925	0.072057	1.75975	0.128635	-1.07544	0.976447	3.32436	0.000179566	9.23162	37.5996	16.5801	34.8412	27.4713	3
pf00392	2.55694	0.0156696	1.42611	0.398301	3.1054	0.00172312	-1.79295	0.174644	1.2145	0.747634	2.17754	0.128468	3.1054	0.00172312	61.5074	20.5681	161.943	97.378	182.817	2
pf00393	1.16475	0.720804	1.05694	0.940149	-1.30673	0.38293	-1.102	0.852877	-1.52201	0.223608	-1.38113	0.470609	1.52201	0.223608	32.131	24.7688	38.8913	38.7104	23.7656	1
pf00394	1.84078	0.17789	1.44376	0.443454	1.61447	0.278507	-1.27499	0.684492	-1.14017	0.864702	1.11824	0.958586	1.84078	0.17789	16.4029	12.8513	31.4488	27.4108	26.2386	2
pf00395	1.36461	0.315971	1.54291	0.101759	1.54715	0.0965043	1.13066	0.775875	1.13377	0.784659	1.00275	1	1.54715	0.0965043	28.2075	70.0188	39.5957	49.3479	42.1304	2
pf00396	2.44793	0.00873753	3.70317	8.90022e-06	3.38073	5.58247e-05	1.51278	0.202574	1.38106	0.377104	-1.09538	0.937786	3.70317	8.90022e-06	8.42008	28.0406	21.3295	35.6299	27.7108	3
pf00397	-3.03181	0.137852	-1.29911	0.74863	-1.0387	1	2.33377	0.405109	2.91885	0.245639	1.2507	0.917335	3.03181	0.137852	5.80799	37.6057	1.85034	4.95556	5.36139	1
pf00398	11.7441	0.00134037	38.9335	2.30279e-09	59.9386	6.31189e-12	3.31515	0.0115104	5.1037	0.00025084	1.53951	0.488788	59.9386	6.31189e-12	0.451869	12.2715	6.77228	25.1348	32.9523	4
pf00399	-1.25275	0.769448	2.66834	0.0211813	1.38757	0.525811	3.34277	0.0103917	1.73828	0.344108	-1.92304	0.287994	3.34277	0.0103917	17.3982	35.9602	13.9837	52.3911	23.2017	1
pf00400	1.35338	0.608744	1.38502	0.516439	-1.66	0.380088	1.02337	1	-2.24661	0.144321	-2.29913	0.207672	2.29913	0.144321	6.93497	22.5829	9.7395	10.8884	3.99335	1
pf00401	-1.20197	0.74834	-1.37723	0.444885	-1.50562	0.2894	-1.14581	0.859234	-1.25263	0.705995	-1.09322	0.97557	1.50562	0.2894	29.1722	51.5069	25.0784	24.1033	18.9089	1
pf00402	-1.7925	0.968138	1.70085	1	3.97046	0.421225	3.04878	0.757405	7.11706	0.197759	2.33439	0.683981	7.11706	0.197759	0.290702	2.00556	0.11326	0.659969	1.47482	2
pf00403	9.87338	1.85653e-08	14.7729	2.0915e-11	14.6124	2.35843e-11	1.49624	0.395029	1.47998	0.416851	-1.01099	1	14.7729	2.0915e-11	12.1829	20.2722	126.412	205.555	173.839	4
pf00404	-1.03369	0.995681	-1.84109	0.0418347	-2.06534	0.0133375	-1.78108	0.100544	-1.99802	0.0482884	-1.1218	0.90376	2.06534	0.0133375	158.555	45.768	156.021	95.7422	74.1275	5
pf00405	-2.29298	0.00751701	-2.03368	0.0154383	-1.45264	0.238635	1.1275	0.85852	1.57849	0.256476	1.39999	0.516661	2.29298	0.00751701	61.1962	33.5078	27.1963	33.7972	39.9492	2
pf00406	1.32931	0.487297	-1.28729	0.512662	-1.16825	0.69501	-1.71121	0.147486	-1.55296	0.261082	1.1019	0.956165	1.71121	0.147486	31.303	8.54396	43.7016	27.5238	26.161	2
pf00407	14.3962	1.49067e-08	19.3521	1.62967e-10	19.8416	1.11134e-10	1.34425	0.60851	1.37825	0.57963	1.02529	1	19.8416	1.11134e-10	6.70501	28.6255	101.335	152.003	128.926	4
pf00408	1.71618	0.184762	2.65514	0.00187148	1.81539	0.101062	1.54712	0.224384	1.05781	0.975879	-1.46257	0.416615	2.65514	0.00187148	8.1088	52.4277	14.2716	24.4812	14.1891	3
pf00409	1.59056	0.183078	1.1447	0.752633	1.05087	0.954924	-1.3895	0.412901	-1.51357	0.28547	-1.08929	0.954391	1.59056	0.183078	42.9416	41.59	69.4546	54.9505	43.4039	2
pf00410	2.04144	0.614241	1.88239	0.657788	2.97547	0.199657	-1.08449	1	1.45754	0.746121	1.58068	0.733297	2.97547	0.199657	1.28872	4.05592	2.80535	2.8915	3.95626	2
pf00411	5.80987	2.44619e-08	8.09361	6.3428e-12	5.95075	6.76339e-09	1.39308	0.345127	1.02425	1	-1.3601	0.485797	8.09361	6.3428e-12	11.0481	35.3203	66.7295	101.608	64.1393	3
pf00412	4.98426	1.5185e-05	11.4278	4.72734e-13	10.2056	8.53471e-12	2.29277	0.00881063	2.04757	0.0309781	-1.11975	0.890335	11.4278	4.72734e-13	5.0592	23.0877	26.1479	65.7025	49.9238	4
pf00413	8.10385	1.08762e-07	8.9717	1.17701e-08	14.4431	1.20505e-11	1.10709	0.907011	1.78225	0.198671	1.60985	0.397049	14.4431	1.20505e-11	37.9631	263.376	312.843	380.048	517.498	4
pf00414	2.25093	0.581344	1.90257	0.634859	10.0959	0.0399562	-1.1831	0.989001	4.48521	0.241171	5.30646	0.275263	10.0959	0.0399562	5.83118	13.0475	12.888	12.3581	57.6342	1
pf00415	-1.18579	0.787711	1.48803	0.283186	-1.47651	0.364939	1.76449	0.149835	-1.24517	0.794098	-2.1971	0.104389	2.1971	0.104389	9.04998	13.5067	7.87338	15.3523	5.89531	1
pf00416	-2.63098	0.0714265	1.41026	0.53462	-1.42579	0.527201	3.71035	0.0123569	1.84528	0.405082	-2.01073	0.285128	3.71035	0.0123569	9.53873	7.92333	3.74221	15.6935	6.48863	1
pf00417	2.44911	0.0151886	2.83875	0.00143451	2.14556	0.0381724	1.15909	0.777899	-1.14148	0.820304	-1.32308	0.581853	2.83875	0.00143451	6.69116	20.422	17.1207	21.7317	14.1342	3
pf00418	1.79241	0.104296	1.27552	0.535635	2.47776	0.0046406	-1.40524	0.431433	1.38236	0.455189	1.94255	0.144425	2.47776	0.0046406	44.6955	42.5489	81.9236	63.6189	106.1	2
pf00419	2.66839	0.0208167	3.6026	0.000902167	2.87871	0.00628772	1.3501	0.517773	1.07882	0.955677	-1.25146	0.739949	3.6026	0.000902167	5.2092	8.81199	14.6648	21.8405	14.8064	3
pf00420	1.65875	0.300838	3.50722	0.00118436	2.15561	0.0599873	2.11437	0.0822384	1.29954	0.66897	-1.62702	0.397049	3.50722	0.00118436	17.1627	19.8166	29.2287	68.836	36.2148	3
pf00421	1.15028	0.726014	1.02329	1	1.14963	0.694966	-1.1241	0.786356	-1.00057	1	1.12346	0.859464	1.15028	0.694966	39.8101	54.965	47.0433	46.0829	44.2955	2
pf00422	2.58834	0.00873547	2.52395	0.00685798	3.6057	0.000133616	-1.02551	1	1.39305	0.444219	1.42859	0.484015	3.6057	0.000133616	14.4936	11.4578	39.1151	41.5379	50.677	3
pf00423	-1.87574	0.0246451	-1.77282	0.029035	-1.54314	0.11242	1.05806	0.965372	1.21553	0.661413	1.14884	0.841667	1.87574	0.0246451	61.9161	45.5862	33.5544	39.2857	38.1863	2
pf00424	2.94701	0.00308806	3.73855	0.000103026	3.75421	9.9438e-05	1.26859	0.619046	1.2739	0.622508	1.00419	1	3.75421	9.9438e-05	14.6511	30.2177	44.8022	62.0189	53.5252	3
pf00425	2.92668	0.000467855	3.36426	2.55781e-05	3.36176	2.68535e-05	1.14952	0.759311	1.14866	0.76706	-1.00074	1	3.36426	2.55781e-05	16.1463	16.8079	48.8078	62.1777	52.2266	3
pf00426	-1.02971	1	-1.90082	0.860935	1.45557	0.936437	-1.84599	0.891972	1.49881	0.938141	2.76679	0.67124	2.76679	0.67124	0.957015	0.077058	0.957238	0.503142	1.40063	2
pf00427	-1.09763	0.893516	-1.87051	0.0723003	-1.34717	0.43366	-1.70413	0.21384	-1.22734	0.722286	1.38848	0.586293	1.87051	0.0723003	124.65	34.1951	115.181	73.9681	88.2517	2
pf00428	-1.86227	0.0413726	-1.84426	0.032152	-2.99138	0.000100073	1.00976	1	-1.60631	0.239624	-1.622	0.30603	2.99138	0.000100073	52.0945	41.9279	28.613	31.4132	16.5598	5
pf00429	1.89174	0.130282	1.43504	0.415872	1.23826	0.686863	-1.31825	0.60601	-1.52774	0.386379	-1.15892	0.900431	1.89174	0.130282	16.9245	20.3932	33.0899	27.1973	20.2851	1
pf00430	1.81217	0.243121	2.58908	0.0155407	2.82157	0.00745408	1.42872	0.45811	1.55701	0.323045	1.08979	0.976459	2.82157	0.00745408	6.03288	12.9157	11.3114	18.0565	16.7504	3
pf00431	1.48256	0.331067	1.30611	0.498841	1.00213	1	-1.1351	0.849589	-1.47941	0.398383	-1.30333	0.684189	1.48256	0.331067	9.23019	13.6579	14.0711	13.6615	8.87891	1
pf00432	-2.02198	0.0626683	-3.48371	0.000278891	-3.2355	0.000633418	-1.72292	0.242192	-1.60016	0.343508	1.07672	0.991952	3.48371	0.000278891	94.2062	17.9411	47.3894	30.2745	27.6586	5
pf00433	2.11639	0.0124461	1.87421	0.0308797	2.26839	0.00309875	-1.12922	0.818531	1.07182	0.92393	1.21032	0.72226	2.26839	0.00309875	15.7935	9.11469	34.4104	33.3421	34.6869	3
pf00434	1.58804	0.268767	3.38211	2.84503e-05	1.99102	0.0457829	2.12974	0.0139216	1.25376	0.681996	-1.69868	0.170526	3.38211	2.84503e-05	7.70124	39.3079	12.6029	29.7792	14.9091	3
pf00436	1.95139	0.144	3.26181	0.00238116	3.97598	0.000321715	1.67154	0.276049	2.03752	0.10623	1.21895	0.80386	3.97598	0.000321715	12.9286	28.0676	26.0186	47.8402	50.3554	3
pf00437	7.38451	1.98828e-07	13.7795	4.46781e-12	17.616	6.36563e-14	1.86601	0.115053	2.38553	0.0231759	1.27841	0.70124	17.616	6.36563e-14	14.1715	92.3079	108.413	225.876	242.893	4
pf00438	7.01992	0.0634982	5.0913	0.125634	16.9906	0.000717539	-1.37881	0.875331	2.42034	0.282776	3.33719	0.221427	16.9906	0.000717539	0.411161	0.955722	3.71329	2.89358	8.73945	3
pf00439	-1.93734	0.033287	-2.43068	0.00160983	-2.58478	0.0011597	-1.25465	0.671654	-1.33419	0.544337	-1.0634	1	2.58478	0.0011597	24.8015	27.4187	13.0691	11.4603	9.21827	5
pf00440	1.67293	0.102799	1.12455	0.820993	1.23557	0.552774	-1.48764	0.252663	-1.35397	0.438955	1.09872	0.932468	1.67293	0.102799	15.6093	13.9833	26.8884	19.931	18.6046	2
pf00441	1.71675	0.123435	1.47046	0.264328	1.7555	0.0786928	-1.16749	0.768985	1.02257	1	1.19384	0.791962	1.7555	0.0786928	39.6768	42.0654	69.798	66.1996	67.0248	2
pf00442	1.44999	0.291893	1.14239	0.745003	-1.13147	0.757479	-1.26927	0.568584	-1.64063	0.173945	-1.29258	0.625591	1.64063	0.173945	133.754	60.6163	198.938	172.238	114.945	1
pf00443	2.24158	0.0131879	1.69894	0.104115	2.48084	0.00243421	-1.3194	0.488579	1.10674	0.883461	1.46023	0.409196	2.48084	0.00243421	14.016	21.0655	32.2744	26.674	33.4883	3
pf00444	1.56225	0.131353	1.53789	0.11424	1.74249	0.0328115	-1.01584	1	1.11537	0.831368	1.13304	0.832533	1.74249	0.0328115	15.0609	23.3838	24.229	26.1856	25.383	2
pf00445	7.31953	0.0169747	25.8989	2.14208e-05	38.4484	2.248e-06	3.53833	0.0842255	5.25285	0.0217929	1.48456	0.745845	38.4484	2.248e-06	2.1794	22.7058	16.8719	67.4172	82.5394	4
pf00446	1.61187	0.587974	8.71484	8.22465e-09	12.0045	8.5554e-12	5.40665	1.12549e-06	7.44755	2.25947e-09	1.37748	0.474481	12.0045	8.5554e-12	2.7646	41.0167	4.68314	28.5102	33.5201	4
pf00447	3.30712	0.0105093	8.27696	4.36505e-07	7.33484	2.04261e-06	2.50277	0.0322478	2.21789	0.0784239	-1.12845	0.934264	8.27696	4.36505e-07	6.7895	25.4848	23.4575	65.5756	49.5394	3
pf00448	1.10838	0.951306	3.22521	0.00168529	5.05462	7.89909e-06	2.90983	0.00859626	4.56035	8.43687e-05	1.56722	0.394679	5.05462	7.89909e-06	10.8469	22.8391	12.2424	39.7802	53.4157	3
pf00449	1.28698	0.510425	1.10537	0.827855	1.3598	0.345563	-1.1643	0.762608	1.05658	0.979034	1.23018	0.726502	1.3598	0.345563	32.1037	51.7584	41.8251	39.7021	41.8817	2
pf00450	3.4094	0.0128594	5.08	8.58898e-05	2.78516	0.0383474	1.49	0.371368	-1.22413	0.795727	-1.82395	0.247541	5.08	8.58898e-05	2.65913	7.66221	9.57296	15.8094	7.34769	3
pf00451	3.0628	0.0399512	3.73594	0.00781796	2.10133	0.184143	1.21978	0.823226	-1.45755	0.59844	-1.77789	0.432195	3.73594	0.00781796	3.9788	5.54721	12.8113	17.4484	8.1342	3
pf00452	9.3133	3.14438e-05	11.2947	2.19114e-06	12.86	5.03279e-07	1.21275	0.798708	1.38082	0.609414	1.13858	0.936533	12.86	5.03279e-07	2.59353	25.8819	25.7584	34.7056	33.0762	4
pf00453	1.33029	0.526273	1.80733	0.0754794	1.60618	0.170404	1.3586	0.480367	1.20739	0.72856	-1.12523	0.904912	1.80733	0.0754794	17.575	32.4012	24.0074	36.0832	27.2445	3
pf00454	-1.08247	0.911633	-1.3988	0.292898	1.26324	0.479602	-1.29223	0.53188	1.36742	0.425544	1.76702	0.170526	1.76702	0.170526	48.1246	63.7551	45.2127	38.5054	58.0479	2
pf00455	-1.0403	1	1.1797	0.816579	-1.69203	0.261554	1.22724	0.769387	-1.62649	0.446173	-1.9961	0.281998	1.9961	0.261554	10.9093	12.9281	10.8738	14.6588	6.16854	1
pf00456	2.10329	0.00704815	2.30236	0.00096491	2.1298	0.00385127	1.09465	0.853715	1.01261	1	-1.08102	0.943789	2.30236	0.00096491	14.3013	28.9558	30.9197	37.3487	29.5717	3
pf00457	14.8831	3.22808e-14	25.6292	1.88792e-19	14.9543	1.01619e-14	1.72203	0.145508	1.00478	1	-1.71384	0.246471	25.6292	1.88792e-19	25.8936	133.795	393.261	760.734	377.679	4
pf00458	17.847	2.18701e-06	30.5198	2.68233e-09	47.4299	1.28404e-11	1.71009	0.324465	2.65759	0.0441184	1.55407	0.517188	47.4299	1.28404e-11	1.42624	13.3595	27.8937	53.0861	70.6841	4
pf00459	1.24432	0.645112	1.56555	0.197872	1.12679	0.840162	1.25815	0.633287	-1.10431	0.885274	-1.38939	0.542823	1.56555	0.197872	23.0379	43.3802	29.4913	40.732	25.0771	1
pf00460	1.81242	0.104291	2.40023	0.00678374	1.65532	0.143757	1.32432	0.520813	-1.09491	0.906777	-1.45001	0.461166	2.40023	0.00678374	36.8884	78.1042	68.5889	99.1367	59.6081	3
pf00462	-1.12021	0.831715	1.12874	0.792066	-1.41201	0.291323	1.26443	0.596373	-1.26049	0.626151	-1.5938	0.318516	1.5938	0.291323	61.907	68.5158	56.9785	79.8358	42.5078	1
pf00463	14.6494	0.000106352	27.3095	5.09448e-08	12.7161	0.000181699	1.8642	0.220868	-1.15204	0.905755	-2.14764	0.20937	27.3095	5.09448e-08	0.764614	0.28191	13.26	26.852	10.9171	4
pf00464	1.77647	0.285892	1.19668	0.78925	2.57268	0.0391195	-1.48449	0.523923	1.4482	0.560417	2.14985	0.243025	2.57268	0.0391195	54.4486	20.8712	97.8233	71.8345	132.864	2
pf00465	1.67408	0.152331	1.15728	0.750733	1.09469	0.895514	-1.44656	0.364414	-1.52928	0.299186	-1.05718	0.996427	1.67408	0.152331	27.0707	10.5802	46.6133	35.1712	28.6637	2
pf00466	1.80165	0.0678155	1.16385	0.72834	1.49655	0.210464	-1.54801	0.219278	-1.20387	0.679794	1.28586	0.639486	1.80165	0.0678155	26.7	22.6396	49.4322	34.7247	38.8336	2
pf00467	12.4556	1.40856e-14	11.3658	3.26581e-14	7.63424	1.2883e-10	-1.09589	0.886286	-1.63155	0.173945	-1.48879	0.383191	12.4556	1.40856e-14	26.7751	49.0681	345.686	348.386	198.829	4
pf00468	1.73614	0.139397	1.30355	0.535909	1.17508	0.774905	-1.33185	0.523713	-1.47746	0.355147	-1.10933	0.944021	1.73614	0.139397	14.599	18.8258	26.1297	21.5046	16.5855	2
pf00469	8.54416	0.00622846	38.9363	1.54138e-09	38.8521	1.74466e-09	4.55706	0.00146723	4.54721	0.00169373	-1.00217	1	38.9363	1.54138e-09	0.80016	0.286993	7.95034	41.3652	34.7301	4
pf00470	2.3139	0.0755589	1.98771	0.12818	1.94898	0.134233	-1.1641	0.852877	-1.18724	0.829945	-1.01988	1	2.3139	0.0755589	97.0724	15.3404	225.809	211.749	177.287	2
pf00471	3.5529	0.591327	3.31625	0.539283	2.32594	0.794455	-1.07136	1	-1.52751	1	-1.42577	1	3.5529	0.539283	0.141367	2.44037	0.836401	0.843123	0.471967	2
pf00472	1.13234	0.842966	1.20866	0.645886	1.68916	0.11818	1.0674	0.955991	1.49174	0.346452	1.39754	0.527579	1.68916	0.11818	29.1671	11.3401	33.632	39.0933	47.1659	2
pf00473	63.2509	8.39391e-10	29.2176	2.05661e-07	39.0176	1.95306e-08	-2.16482	0.21295	-1.62109	0.496148	1.33541	0.788147	63.2509	8.39391e-10	1.68749	0.87748	120.132	59.7523	68.2342	4
pf00474	1.3394	0.729498	4.10407	0.00705831	3.95377	0.00899041	3.0641	0.0466809	2.95189	0.0639702	-1.03801	1	4.10407	0.00705831	6.61468	17.4107	9.27433	31.7424	25.8559	3
pf00475	1.47515	0.237715	1.72045	0.058723	1.40767	0.269394	1.16629	0.74232	-1.04794	0.977545	-1.2222	0.702983	1.72045	0.058723	29.9366	43.4116	45.2517	57.9694	40.994	1
pf00476	2.84567	0.00459755	6.42599	1.56699e-07	3.24336	0.000717539	2.25817	0.036479	1.13975	0.848753	-1.98128	0.169775	6.42599	1.56699e-07	231.914	452.808	680.439	1693.97	720.009	3
pf00477	-1.17544	0.702456	-1.11954	0.770944	-1.31436	0.357355	1.04993	1	-1.11819	0.840091	-1.17402	0.799931	1.31436	0.357355	20.5131	16.0462	17.9649	20.7241	15.0456	1
pf00478	2.42043	0.127911	1.99188	0.216101	3.7471	0.0102967	-1.21515	0.838385	1.54811	0.534451	1.88119	0.411338	3.7471	0.0102967	30.1196	21.6843	73.7447	65.6456	107.416	2
pf00479	-1.53254	0.188006	-1.42589	0.271435	-1.83298	0.0484471	1.07479	0.941516	-1.19604	0.786353	-1.2855	0.678401	1.83298	0.0484471	16.3709	21.4502	10.9078	12.88	8.54887	1
pf00480	1.59328	0.142216	2.63015	0.000358367	1.98371	0.0134815	1.65078	0.111954	1.24505	0.588195	-1.32588	0.525264	2.63015	0.000358367	47.2592	112.565	77.2716	140.433	89.7887	3
pf00481	-1.38667	0.332156	-1.74531	0.0532889	-2.51081	0.000946233	-1.25863	0.596373	-1.81068	0.096805	-1.43861	0.465188	2.51081	0.000946233	51.1008	33.5518	37.9078	32.9337	19.6248	5
pf00482	2.23448	0.112668	1.43488	0.539841	1.16147	0.895637	-1.55726	0.460734	-1.92383	0.232977	-1.23539	0.859126	2.23448	0.112668	8.37621	2.75089	19.43	13.8891	9.52368	1
pf00483	1.65732	0.378596	1.59105	0.383427	1.03003	1	-1.04165	1	-1.609	0.456941	-1.54466	0.58396	1.65732	0.378596	15.4253	27.3925	26.2345	28.0418	15.1142	1
pf00484	-3.07742	0.00233683	1.09209	0.898825	-1.20885	0.676728	3.36084	0.0026243	2.54575	0.0281101	-1.32017	0.686443	3.36084	0.00233683	112.587	80.4172	37.1704	141.11	89.412	1
pf00485	-1.48126	0.345966	1.26533	0.557793	1.26732	0.553725	1.87428	0.0968305	1.87724	0.112752	1.00158	1	1.87724	0.0968305	16.6591	17.9374	11.4235	23.8182	20.4741	1
pf00486	7.00788	0.000114942	13.6719	1.00165e-07	16.9013	1.11147e-08	1.95094	0.214624	2.41176	0.0901314	1.23621	0.834455	16.9013	1.11147e-08	10.361	90.0975	74.2167	163.557	173	4
pf00487	1.88772	0.225432	4.17651	0.000682195	1.99521	0.153652	2.21247	0.0895123	1.05694	1	-2.09326	0.203429	4.17651	0.000682195	7.23916	14.0171	14.0952	34.9539	14.2155	3
pf00488	4.89229	0.000222046	6.05543	1.13279e-05	5.64388	2.42498e-05	1.23775	0.735341	1.15363	0.853963	-1.07292	0.993598	6.05543	1.13279e-05	12.5655	25.4161	63.6682	87.4861	69.9813	3
pf00489	1.14496	0.737437	-1.20602	0.551682	-1.59264	0.0896392	-1.38085	0.33488	-1.82352	0.0516521	-1.32058	0.53409	1.82352	0.0516521	43.9292	60.7486	51.5789	40.9692	26.5401	1
pf00490	2.53369	0.00132122	1.52134	0.16522	-1.17603	0.649109	-1.66543	0.111608	-2.97968	0.00025084	-1.78914	0.153414	2.97968	0.00025084	59.5237	37.3207	155.105	101.73	49.1729	1
pf00491	1.22481	0.63019	1.01777	1	-1.00464	1	-1.20342	0.682487	-1.23049	0.64611	-1.0225	1	1.23049	0.63019	23.1131	28.343	28.9794	26.3747	22.207	2
pf00492	-1.15343	0.733569	-1.3036	0.394277	-1.20944	0.56608	-1.13019	0.824974	-1.04856	0.997717	1.07785	0.966545	1.3036	0.394277	31.8725	27.6164	28.3493	27.4064	25.4504	2
pf00493	3.03267	0.000715295	2.62539	0.0023857	3.08351	0.000315372	-1.15513	0.772955	1.01677	1	1.1745	0.813466	3.08351	0.000315372	13.2636	18.9784	41.1908	39.4757	39.6072	3
pf00494	5.05648	1.48472e-06	6.09217	2.87061e-08	9.97478	3.60681e-12	1.20482	0.703732	1.97267	0.0513386	1.63731	0.26797	9.97478	3.60681e-12	16.0471	98.2658	82.6338	110.866	153.942	3
pf00495	3.4128	0.00985649	5.69759	1.41987e-05	8.45738	3.15131e-08	1.66948	0.227869	2.47814	0.0130379	1.48438	0.427502	8.45738	3.15131e-08	3.48158	13.2492	12.5047	22.9168	28.8968	3
pf00496	-1.22584	0.951625	-1.00501	1	2.69917	0.0513031	1.21972	0.959428	3.30874	0.0514014	2.71271	0.169775	3.30874	0.0513031	4.94962	15.8286	4.0912	5.50239	12.8692	2
pf00497	1.37368	0.555857	4.60839	3.33791e-06	3.35552	0.00030837	3.35478	0.000339889	2.44273	0.0133712	-1.37337	0.544653	4.60839	3.33791e-06	12.994	28.996	18.7256	69.9137	42.6197	3
pf00498	1.86705	0.089139	1.9338	0.0482921	3.34505	4.66932e-05	1.03575	1	1.79163	0.0795612	1.72978	0.169966	3.34505	4.66932e-05	9.48226	7.78718	18.3146	20.847	30.7418	3
pf00499	1.45075	0.239184	1.06594	0.913472	-1.39841	0.267513	-1.361	0.392247	-2.02874	0.0224554	-1.49063	0.356249	2.02874	0.0224554	34.4434	30.0503	51.3779	41.4026	23.8564	1
pf00500	5.69355	0.000159174	11.2219	7.03441e-09	11.0416	1.0206e-08	1.97099	0.0912411	1.93931	0.110597	-1.01633	1	11.2219	7.03441e-09	4.21619	29.2567	25.6342	54.7112	46.1573	4
pf00501	-1.02026	1	1.9431	0.0680195	1.63788	0.215835	1.98246	0.086075	1.67106	0.266318	-1.18635	0.824301	1.98246	0.0680195	7.66645	22.6292	7.74916	17.0421	12.2372	3
pf00502	3.03008	0.00173864	4.63043	5.88073e-06	5.65362	3.37938e-07	1.52815	0.317612	1.86583	0.113563	1.22097	0.767466	5.65362	3.37938e-07	105.307	235.767	329.483	559.81	580.797	3
pf00503	-1.08221	0.925632	1.2815	0.567528	1.10386	0.926348	1.38686	0.435381	1.19461	0.775592	-1.16093	0.860668	1.38686	0.435381	12.1574	21.4558	11.6196	17.7257	13.0471	1
pf00504	12.1078	6.37296e-13	15.7229	6.28821e-16	24.6673	1.76147e-20	1.29857	0.522983	2.0373	0.0318812	1.56888	0.298504	24.6673	1.76147e-20	9.65628	81.7313	119.255	172.25	230.422	4
pf00505	1.86631	0.353503	13.1989	5.86773e-08	5.52957	0.00042059	7.0722	1.72639e-05	2.96284	0.0374482	-2.38697	0.144425	13.1989	5.86773e-08	5.1107	81.607	10.0229	80.5534	27.9291	3
pf00506	2.73089	0.0118198	5.58413	3.68075e-06	5.46014	4.80383e-06	2.0448	0.0835604	1.9994	0.101558	-1.02271	1	5.58413	3.68075e-06	32.9014	49.1709	94.4032	213.487	178.253	3
pf00507	6.91191	3.83856e-07	13.5606	1.2757e-13	11.4817	7.688e-12	1.96191	0.0377011	1.66115	0.156155	-1.18106	0.788147	13.5606	1.2757e-13	4.15112	25.5242	30.3621	65.5882	46.8627	4
pf00508	1.2972	0.480604	1.65294	0.0675464	1.2563	0.517348	1.27423	0.498478	-1.03256	1	-1.31572	0.525485	1.65294	0.0675464	19.5524	43.3632	26.2568	36.8578	23.9153	1
pf00509	13.4388	2.25363e-11	71.9442	2.97296e-26	42.2396	2.61329e-21	5.35347	2.46212e-07	3.14311	0.00117856	-1.70324	0.260659	71.9442	2.97296e-26	8.74875	85.2445	122.788	736.125	365.874	4
pf00510	1.79127	0.265776	2.01352	0.134793	2.9975	0.0136453	1.12407	0.912726	1.67339	0.370851	1.48869	0.594371	2.9975	0.0136453	60.627	41.3252	110.206	133.647	172.049	3
pf00511	1.4248	0.493775	1.49112	0.380414	2.68763	0.0125602	1.04654	1	1.88632	0.186971	1.80242	0.317695	2.68763	0.0125602	63.4948	75.8551	91.3845	104.019	161	3
pf00512	5.5196	0.00255704	4.41199	0.00624545	17.2163	2.55344e-07	-1.25104	0.800902	3.11913	0.0465536	3.90217	0.0414353	17.2163	2.55344e-07	9.49368	53.1079	55.7396	48.1266	158.314	4
pf00513	3.88707	0.0382482	9.46348	0.000234969	11.0171	9.02192e-05	2.4346	0.189924	2.83429	0.120398	1.16417	0.954391	11.0171	9.02192e-05	11.6448	197.788	46.4946	125.751	125.8	3
pf00514	24.5662	2.00586e-11	72.6166	8.25375e-19	71.9805	1.03285e-18	2.95596	0.00884533	2.93007	0.00944442	-1.00884	1	72.6166	8.25375e-19	4.32751	65.9015	111.053	368.158	308.5	4
pf00515	-4.22575	0.000382192	-5.61113	1.24067e-05	-3.37189	0.00146111	-1.32784	0.746854	1.25323	0.810058	1.66409	0.525618	5.61113	1.24067e-05	32.5293	17.1889	7.82122	6.38909	9.27742	5
pf00516	-1.26807	0.525605	-2.06857	0.00975261	-2.03909	0.0119418	-1.63127	0.173816	-1.60803	0.213613	1.01445	1	2.06857	0.00975261	42.0898	27.9872	34.1093	22.9891	19.8978	5
pf00517	-1.4658	0.245948	-1.59206	0.117498	-2.64771	0.000687985	-1.08613	0.923575	-1.80632	0.119982	-1.66308	0.290934	2.64771	0.000687985	45.2939	27.9873	31.9435	32.3607	16.3079	5
pf00518	2.2536	0.0130282	2.77896	0.000637707	2.33356	0.00553264	1.23312	0.629771	1.03548	1	-1.19087	0.764283	2.77896	0.000637707	20.8231	18.7226	48.3688	66.0426	47.5815	3
pf00519	13.5684	6.53441e-08	23.4251	8.34878e-12	4.21911	0.00793442	1.72644	0.218735	-3.21594	0.00762986	-5.55214	7.15699e-05	23.4251	8.34878e-12	2.52107	4.30952	36.5412	69.3862	10.6991	4
pf00520	-1.11674	0.808503	-1.04223	0.9676	-1.31736	0.357998	1.07149	0.918644	-1.17965	0.717087	-1.26398	0.63065	1.31736	0.357998	45.9546	80.3483	42.3403	49.4324	33.659	1
pf00521	2.2481	0.477601	2.19805	0.428706	4.73203	0.0371898	-1.02277	1	2.1049	0.378634	2.15283	0.465188	4.73203	0.0371898	2.12133	2.78976	5.06955	5.27662	10.2223	2
pf00522	1.70923	0.181761	-1.00045	1	1.75878	0.119139	-1.70999	0.205884	1.02899	1	1.75957	0.273184	1.75957	0.119139	130.05	35.9504	227.206	143.371	216.854	2
pf00523	-1.19113	0.781338	-1.17162	0.794394	1.02376	1	1.01665	1	1.21942	0.763878	1.19945	0.860899	1.21942	0.763878	10.8611	45.4938	9.33885	10.4566	10.763	2
pf00524	-2.11142	0.00815511	-2.19258	0.00353364	-2.74697	0.000239529	-1.03844	1	-1.30101	0.567486	-1.25284	0.738508	2.74697	0.000239529	31.2133	24.7043	15.2271	16.105	10.9801	5
pf00525	3.96939	0.00559342	4.3726	0.00168356	3.89489	0.00390288	1.10158	0.943615	-1.01913	1	-1.12265	0.960086	4.3726	0.00168356	14.6778	8.54222	59.6164	71.8688	55.241	3
pf00526	3.17864	0.000467303	6.81538	1.5342e-10	6.2631	1.04742e-09	2.14412	0.012284	1.97037	0.0321881	-1.08818	0.940199	6.81538	1.5342e-10	12.0222	48.2802	39.9309	94.075	73.4802	3
pf00527	1.0695	0.968138	1.55695	0.134086	-1.20837	0.602677	1.45577	0.27507	-1.29236	0.562251	-1.88137	0.119204	1.88137	0.119204	23.4558	38.9692	25.5631	41.1671	18.6047	1
pf00528	-1.33376	0.402407	-1.07244	0.883599	-1.63627	0.0909792	1.24367	0.587746	-1.22681	0.688183	-1.52574	0.341245	1.63627	0.0909792	31.3003	61.6294	23.9713	33.0178	18.3179	1
pf00529	1.88465	0.204426	2.91439	0.00623008	1.82552	0.178142	1.54638	0.338394	-1.03239	1	-1.59647	0.41183	2.91439	0.00623008	7.47912	13.7173	14.5409	24.7121	13.1399	3
pf00530	2.8104	0.00551996	5.50659	3.98428e-07	4.55671	7.80718e-06	1.95936	0.0626058	1.62137	0.231478	-1.20846	0.770669	5.50659	3.98428e-07	13.7348	58.5302	40.0117	86.224	60.8404	3
pf00531	3.8468	7.39078e-05	3.08144	0.00056552	3.36789	0.000205856	-1.24838	0.636751	-1.1422	0.822225	1.09296	0.953537	3.8468	7.39078e-05	33.5585	22.1097	136.042	118.308	111.155	3
pf00532	-1.08427	0.898426	-1.49467	0.170695	-1.96216	0.0191164	-1.3785	0.402921	-1.80966	0.0969385	-1.31277	0.632977	1.96216	0.0191164	18.6622	16.5677	17.8387	14.102	9.1833	1
pf00533	5.2608	3.03038e-06	6.91185	4.38178e-09	6.77425	8.20839e-09	1.31384	0.451591	1.28769	0.518606	-1.02031	1	6.91185	4.38178e-09	4.70382	25.6063	25.9892	37.3841	31.364	3
pf00534	1.23505	0.606595	-1.00721	1	-1.20831	0.660217	-1.24394	0.624209	-1.49232	0.304686	-1.19966	0.799575	1.49232	0.304686	16.7442	22.7862	21.2451	18.6611	13.2784	1
pf00535	1.93094	0.228973	2.6229	0.0225625	1.94687	0.18406	1.35836	0.557698	1.00825	1	-1.34724	0.689174	2.6229	0.0225625	4.3118	8.75909	8.80432	13.1704	8.32501	3
pf00536	-1.32291	0.424315	-1.30926	0.397662	-1.79484	0.0416642	1.01043	1	-1.35673	0.455189	-1.37088	0.516049	1.79484	0.0416642	32.6568	37.7122	25.383	28.2693	17.509	1
pf00537	4.21916	0.00220845	3.81665	0.00278883	6.97794	1.65981e-05	-1.10546	0.936268	1.65387	0.381166	1.82829	0.361592	6.97794	1.65981e-05	45.7989	42.2527	196.609	193.646	304.982	3
pf00538	1.76013	0.0456032	1.15379	0.673874	1.27252	0.41524	-1.52552	0.176803	-1.38319	0.343022	1.10291	0.903905	1.76013	0.0456032	180.987	59.5454	324.691	234.695	220.103	2
pf00539	-1.04748	0.999986	1.18625	0.620127	1.0019	1	1.24257	0.587016	1.04946	1	-1.184	0.754041	1.24257	0.587016	17.477	27.323	17.1812	23.424	16.9199	1
pf00540	2.11845	0.041965	-1.03135	0.98448	1.36986	0.410955	-2.18487	0.0412234	-1.54648	0.319502	1.41281	0.537746	2.18487	0.0412234	798.743	129.111	1748.56	861.347	1053.89	2
pf00541	2.63193	0.00350445	1.56174	0.190227	2.55783	0.00276887	-1.68525	0.16524	-1.02897	1	1.6378	0.291539	2.63193	0.00276887	333.777	101.008	913.171	585.711	826.729	3
pf00542	1.68471	1	4.39562	0.319465	-2.23873	0.944648	2.60913	0.480916	-3.77161	0.763878	-9.84061	0.216506	9.84061	0.216506	0.308964	0.140769	0.618694	2.00454	0.0678167	1
pf00543	2.61419	0.038042	5.16176	3.05356e-05	4.23413	0.0003291	1.97451	0.105389	1.61967	0.309255	-1.21909	0.801237	5.16176	3.05356e-05	6.35116	28.4021	17.6308	38.293	26.6844	3
pf00544	1.02693	1	1.36189	0.419464	1.33505	0.446335	1.32618	0.523263	1.30004	0.568771	-1.02011	1	1.36189	0.419464	10.017	28.3513	10.5723	15.4575	12.9061	1
pf00545	4.89176	0.000159394	13.1685	1.96464e-12	7.82856	6.65504e-08	2.69198	0.00267127	1.60036	0.240732	-1.68211	0.236074	13.1685	1.96464e-12	4.33676	34.9738	22.3583	66.0977	33.6531	4
pf00546	2.55384	0.0157017	5.21518	1.60494e-06	3.25349	0.000839367	2.04209	0.0524745	1.27396	0.641917	-1.60295	0.341773	5.21518	1.60494e-06	12.1198	77.1495	31.7858	72.4028	38.2008	3
pf00547	2.22636	0.0298389	3.15934	0.000509561	3.04841	0.000778234	1.41906	0.407663	1.36923	0.486632	-1.03639	1	3.15934	0.000509561	19.4941	24.1186	45.2252	71.3555	58.1829	3
pf00548	1.94555	0.0976857	2.36623	0.0162853	1.48037	0.349548	1.21622	0.740446	-1.31423	0.593831	-1.5984	0.392482	2.36623	0.0162853	18.9235	49.332	37.7075	51.3995	27.1203	3
pf00549	1.92208	0.13499	1.5725	0.303132	1.83191	0.132004	-1.2223	0.758518	-1.04922	1	1.16497	0.893753	1.92208	0.132004	12.0961	13.7513	23.8327	21.2718	21.4956	2
pf00550	2.83342	0.0194757	4.92818	1.24384e-05	3.72395	0.000740851	1.7393	0.134406	1.31429	0.569498	-1.32337	0.605004	4.92818	1.24384e-05	4.62975	15.4358	13.9218	26.6921	17.1127	3
pf00551	1.01691	1	1.41468	0.537043	1.11035	1	1.39115	0.573109	1.09188	1	-1.27409	0.857527	1.41468	0.537043	4.17607	24.0505	4.36632	6.74251	4.49446	1
pf00552	1.93934	0.0258429	1.78057	0.0432911	2.39727	0.00121178	-1.08917	0.890098	1.23613	0.596172	1.34635	0.494862	2.39727	0.00121178	28.7328	61.0252	57.62	58.0169	66.3696	3
pf00553	2.80014	0.00367415	3.72133	4.67607e-05	2.41333	0.0105258	1.32898	0.497239	-1.16028	0.797535	-1.54199	0.35507	3.72133	4.67607e-05	11.2439	35.105	32.7715	47.9916	26.2633	3
pf00554	-1.30538	0.567659	1.46313	0.301943	1.29145	0.527159	1.90995	0.0919345	1.68583	0.226765	-1.13294	0.90527	1.90995	0.0919345	19.5232	15.0816	15.6377	32.6326	24.6273	1
pf00555	1.56003	0.435061	-1.2387	0.710682	1.95251	0.156939	-1.93241	0.235002	1.25159	0.771472	2.41858	0.169797	2.41858	0.156939	63.044	21.0381	99.3901	55.8456	115.962	2
pf00556	2.13375	0.0277451	2.90238	0.000663357	2.57237	0.00269627	1.36022	0.455046	1.20556	0.70453	-1.12829	0.892732	2.90238	0.000663357	27.6344	39.627	62.8567	92.7579	70.4326	3
pf00557	1.23038	0.59541	-1.16282	0.69041	-1.61882	0.113696	-1.43071	0.329402	-1.99176	0.0407534	-1.39215	0.502674	1.99176	0.0407534	46.6266	25.4706	58.3106	45.0241	27.1943	1
pf00558	1.13064	0.895578	1.20434	0.660843	1.11757	0.862981	1.06519	0.942057	-1.01169	1	-1.07765	0.978805	1.20434	0.660843	13.4078	28.5023	15.6312	18.3015	14.479	1
pf00559	1.97311	0.217811	2.97922	0.0152924	3.50983	0.00422973	1.50991	0.479121	1.77883	0.279412	1.17811	0.883345	3.50983	0.00422973	5.13752	5.87276	10.643	17.926	18.0239	3
pf00560	3.06716	0.00116095	2.54223	0.00589114	3.49798	9.82572e-05	-1.20648	0.690507	1.14046	0.799845	1.37595	0.495045	3.49798	9.82572e-05	9.06792	9.44606	29.1589	26.3341	31.019	3
pf00561	4.14387	0.0291094	15.8923	8.12421e-06	13.8893	1.88754e-05	3.83512	0.0334407	3.35177	0.0640687	-1.14421	0.96433	15.8923	8.12421e-06	9.95757	2.83487	42.4759	186.234	138.835	4
pf00562	2.73542	0.00937499	1.73305	0.170906	2.41279	0.0179322	-1.57839	0.309894	-1.13372	0.860617	1.39222	0.59213	2.73542	0.00937499	15.2542	10.5078	42.8627	29.4369	35.5769	2
pf00563	58.3804	0.000254659	209.23	4.67496e-09	269.349	4.33965e-10	3.58391	0.027816	4.61368	0.00687884	1.28733	0.818332	269.349	4.33965e-10	0.0170213	22.8778	8.23127	33.4248	35.7737	4
pf00564	1.59703	0.721133	7.5079	0.00250471	6.69275	0.0045193	4.70117	0.0254807	4.19075	0.0455432	-1.1218	0.998268	7.5079	0.00250471	3.08789	18.0219	5.15428	27.3639	20.6627	3
pf00565	2.63762	0.0880702	4.2518	0.00113886	2.8957	0.0330505	1.61198	0.315532	1.09785	0.955749	-1.46831	0.536935	4.2518	0.00113886	3.35242	17.6136	9.31938	16.7671	9.5602	3
pf00566	1.07372	0.968138	1.28106	0.564948	1.21526	0.68619	1.19311	0.781717	1.13183	0.891788	-1.05415	1	1.28106	0.564948	10.2648	17.8776	11.3095	14.9079	12.0949	1
pf00567	1.23891	0.595983	1.45524	0.206706	1.10897	0.853146	1.17461	0.701848	-1.11717	0.834612	-1.31224	0.550098	1.45524	0.206706	25.0923	29.0075	32.0713	41.4781	27.1218	1
pf00568	-1.21249	0.746202	-1.00709	1	1.12118	0.916209	1.20396	0.815003	1.35942	0.613678	1.12912	0.950107	1.35942	0.613678	12.8507	17.9629	10.8814	14.4979	13.9904	1
pf00569	1	1	1	1	1.52494	1	1	1	1.52494	1	1.52494	1	1.52494	1	0	0.253317	0	0	0.0611134	2
pf00570	-1.46973	1	-1.46973	1	1.18835	1	1	1	1.74655	1	1.74655	1	1.74655	1	0.0569034	0.685986	0	0	0.0868747	2
pf00571	1.78593	0.0392651	1.92664	0.0102733	1.82537	0.0209635	1.07879	0.904126	1.02208	1	-1.05548	0.985706	1.92664	0.0102733	19.1803	34.7157	35.2216	41.73	33.7556	3
pf00572	2.05852	0.0530179	2.55651	0.00503162	1.50397	0.286114	1.24192	0.66073	-1.36872	0.51158	-1.69984	0.275624	2.55651	0.00503162	20.6858	39.1051	43.9099	58.7469	30.0985	3
pf00573	2.4987	0.00646101	2.5241	0.00362333	2.51804	0.00365496	1.01016	1	1.00774	1	-1.0024	1	2.5241	0.00362333	42.8495	80.7001	108.597	120.802	102.037	3
pf00574	1.02485	1	-1.8608	0.01471	-1.92062	0.00990984	-1.90704	0.0278532	-1.96835	0.0226725	-1.03215	1	1.96835	0.00990984	219.359	88.4322	230.048	131.491	109.386	2
pf00575	1.39665	0.289918	-1.37697	0.263732	-1.05061	0.92231	-1.92315	0.0278532	-1.46734	0.253269	1.31064	0.545486	1.92315	0.0278532	157.762	44.5588	226.033	129.058	145.25	2
pf00576	1.11517	0.838364	-1.73139	0.0613763	-1.00007	1	-1.9308	0.0478618	-1.11524	0.852644	1.73128	0.197268	1.9308	0.0478618	228.71	93.4464	257.87	145.795	217.728	2
pf00577	1.63233	0.345406	1.11475	0.888094	-1.70728	0.240599	-1.46429	0.521129	-2.78683	0.0389358	-1.90319	0.329094	2.78683	0.0389358	45.1569	19.7686	75.3326	54.9802	25.5738	1
pf00578	1.63201	0.257122	1.92377	0.0823114	1.16989	0.794949	1.17878	0.81115	-1.39501	0.522439	-1.6444	0.373976	1.92377	0.0823114	10.2777	23.1569	17.193	22.4296	11.5586	1
pf00579	1.9465	0.0433055	2.37833	0.0039186	1.82268	0.0533319	1.22185	0.653223	-1.06793	0.948382	-1.30485	0.604426	2.37833	0.0039186	45.1892	40.4747	92.748	124.289	81.4863	3
pf00580	2.10384	0.146609	3.11217	0.0111079	3.49499	0.00459435	1.47928	0.501836	1.66124	0.363481	1.12301	0.955044	3.49499	0.00459435	19.3943	56.5879	44.2195	70.9459	67.5993	3
pf00581	2.45504	0.00352586	2.00664	0.0227134	2.13828	0.0131199	-1.22346	0.615005	-1.14814	0.785554	1.0656	0.979909	2.45504	0.00352586	10.0003	24.6185	25.3751	22.6779	20.7457	3
pf00582	-1.80159	0.0543096	-1.4145	0.251843	-1.49155	0.172979	1.27366	0.57193	1.20787	0.71269	-1.05447	0.998933	1.80159	0.0543096	35.9955	75.2506	20.28	28.6554	23.1486	1
pf00583	1.84409	0.277805	3.84186	0.000167467	3.56108	0.0005899	2.08334	0.0406699	1.93108	0.0917815	-1.07885	0.987388	3.84186	0.000167467	3.54216	14.2279	6.81414	15.7992	12.4835	3
pf00584	-1.57167	0.131469	-1.06981	0.881647	-1.33687	0.305766	1.46911	0.270044	1.17564	0.757884	-1.24963	0.644388	1.57167	0.131469	38.5894	43.1447	25.1322	40.6161	27.8827	1
pf00586	4.18003	0.000290214	1.81933	0.134086	2.39168	0.0219339	-2.29756	0.0483286	-1.74773	0.231478	1.31459	0.699065	4.18003	0.000290214	175.73	26.6382	767.591	359.466	405.752	2
pf00587	2.32617	0.00977529	6.24376	6.65275e-10	3.88335	5.12588e-06	2.68413	0.00118397	1.66941	0.141557	-1.60783	0.254831	6.24376	6.65275e-10	27.4033	242.568	66.1866	193.197	103.355	3
pf00588	1.17194	0.78177	1.0936	0.887084	1.04285	0.983198	-1.07164	0.956346	-1.12379	0.872546	-1.04866	1	1.17194	0.78177	68.4462	89.6724	83.0139	83.7605	68.8566	1
pf00589	4.24474	0.000104024	4.30245	4.17186e-05	4.30713	4.29374e-05	1.01359	1	1.0147	1	1.00109	1	4.30713	4.17186e-05	13.3584	10.1191	61.1501	66.7961	56.8645	3
pf00590	1.61735	0.245214	1.0471	0.975882	1.89018	0.076284	-1.54461	0.33564	1.16869	0.810058	1.80517	0.251737	1.89018	0.076284	45.9521	23.629	74.9921	52.3937	81.5605	2
pf00591	-1.08394	0.939304	1.14995	0.838588	1.45234	0.37864	1.24648	0.703646	1.57424	0.334821	1.26295	0.764657	1.57424	0.334821	10.8333	11.0741	10.3589	14.0614	15.2965	2
pf00592	-1.67498	0.136689	-2.86263	0.000829392	-2.48187	0.0038491	-1.70905	0.227278	-1.48173	0.42954	1.15341	0.950734	2.86263	0.000829392	25.1144	13.4406	15.5594	9.80918	9.75422	5
pf00593	2.90671	0.00457888	1.68886	0.173709	4.39815	2.9294e-05	-1.72111	0.203114	1.5131	0.369315	2.60422	0.0391446	4.39815	2.9294e-05	72.4358	38.7785	222.84	140.654	311.759	3
pf00594	1.45883	0.22265	1.66804	0.0554582	1.47537	0.16355	1.14341	0.753675	1.01134	1	-1.13059	0.839646	1.66804	0.0554582	29.3054	32.025	44.4777	55.5935	41.8211	1
pf00595	3.60186	0.473244	4.96779	0.235027	-1.05297	1	1.37923	0.963997	-3.79266	0.396706	-5.23095	0.320314	5.23095	0.235027	0.308125	24.1751	1.47183	2.2833	0.277341	1
pf00596	7.75636	0.000217363	6.1845	0.00116984	7.54664	0.000192101	-1.25416	0.752363	-1.02779	1	1.22025	0.900053	7.75636	0.000192101	1.17553	12.0278	10.2178	8.87647	9.36239	3
pf00597	13.8618	0.000717726	22.2568	3.46052e-06	45.1467	2.7284e-10	1.60561	0.410366	3.2569	0.00674038	2.02845	0.189525	45.1467	2.7284e-10	0.385587	7.50112	7.10476	12.6639	22.1241	4
pf00598	111.913	1.58228e-09	19.3423	3.10269e-05	8.5579	0.00239448	-5.78592	0.00894104	-13.0771	0.000162257	-2.26017	0.382444	111.913	1.58228e-09	3.81106	32.3094	462.101	86.2731	32.7031	4
pf00599	31.5968	0.00015403	9.90562	0.0156119	15.1097	0.00307888	-3.18979	0.13438	-2.09117	0.386032	1.52536	0.77666	31.5968	0.00015403	0.440692	0.177765	17.7034	6.06793	8.17856	3
pf00600	136.17	0.000982855	47.6994	0.0114326	48.6726	0.0108868	-2.85475	0.351591	-2.79766	0.382739	1.0204	1	136.17	0.000982855	0.0106137	0.107689	17.6225	6.76347	6.13636	4
pf00601	217.553	3.16098e-09	104.294	6.97527e-08	146.616	1.10491e-08	-2.08596	0.386183	-1.48383	0.700634	1.40579	0.810048	217.553	3.16098e-09	1.54344	0.0363124	358.693	192.791	234.046	4
pf00602	4.10424	3.22723e-05	2.41216	0.00841526	2.17799	0.0205537	-1.70148	0.168516	-1.88442	0.0957832	-1.10752	0.936739	4.10424	3.22723e-05	50.4647	23.4066	211.664	135.192	106.321	3
pf00603	2.44942	0.00180888	1.54712	0.141425	1.59296	0.108216	-1.58321	0.156111	-1.53765	0.204834	1.02963	1	2.44942	0.00180888	66.5689	43.1849	167.771	115.422	102.049	2
pf00604	2.02192	0.097309	1.78839	0.151771	2.7832	0.00610322	-1.13058	0.875909	1.37651	0.534623	1.55626	0.438079	2.7832	0.00610322	21.5103	25.8685	44.6739	43.1348	57.4919	3
pf00605	-1.25693	0.614137	-1.42837	0.328064	-1.2175	0.620374	-1.13639	0.855214	1.03239	1	1.17319	0.860899	1.42837	0.328064	32.6882	36.3475	26.8028	25.8673	26.0611	2
pf00606	1.23348	0.968138	4.49807	0.00323342	3.05588	0.0435471	3.64664	0.0155142	2.47744	0.138689	-1.47194	0.620303	4.49807	0.00323342	3.17317	21.6777	4.07354	16.8599	9.58866	3
pf00607	1.17828	1	3.54322	0.159928	4.75332	0.0643533	3.00712	0.245715	4.03413	0.122936	1.34153	0.879347	4.75332	0.0643533	1.2301	7.69911	1.51954	5.42997	6.22624	3
pf00608	3.4076	0.00259184	3.56102	0.000912688	6.82083	1.05856e-07	1.04502	1	2.00165	0.0657458	1.91541	0.15607	6.82083	1.05856e-07	6.91762	22.8876	24.8224	28.3563	46.1918	3
pf00609	1.74416	0.128967	-1.19459	0.654626	1.76431	0.0893872	-2.08355	0.0453133	1.01155	1	2.10762	0.0981963	2.10762	0.0453133	307.871	139.645	547.874	287.877	509.096	2
pf00610	-1.11495	0.842966	-1.1715	0.660515	-1.05317	0.940281	-1.05071	0.975462	1.05866	0.981609	1.11235	0.913958	1.1715	0.660515	30.7254	67.5568	28.2124	29.6287	28.2681	2
pf00611	4.50116	1.24335e-05	7.70218	5.00956e-10	8.92832	2.56971e-11	1.71115	0.130125	1.98356	0.0471567	1.15919	0.830307	8.92832	2.56971e-11	12.5274	29.9051	59.0896	110.991	109.147	3
pf00612	1.25913	0.781625	4.64811	9.72754e-05	2.32659	0.0637546	3.69152	0.00122789	1.84777	0.239624	-1.99782	0.181458	4.64811	9.72754e-05	6.51771	2.20238	8.6049	35.6848	14.9009	3
pf00613	6.72277	4.63112e-06	28.2164	6.9056e-15	20.0022	1.19956e-12	4.19714	0.000380888	2.9753	0.00881044	-1.41066	0.59213	28.2164	6.9056e-15	24.2748	236.156	168.516	793.308	473.277	4
pf00614	-1.04397	0.978355	-2.40991	0.00126287	-1.62954	0.0800098	-2.30841	0.00790153	-1.56091	0.200885	1.47889	0.410526	2.40991	0.00126287	45.6643	11.1423	44.621	20.9697	26.74	2
pf00615	3.19111	0.00911746	3.47683	0.00275453	3.25081	0.00517987	1.08954	0.949278	1.01871	1	-1.06953	1	3.47683	0.00275453	7.44456	22.1235	24.6682	29.3374	23.6927	3
pf00616	1.70955	0.317574	-1.17091	0.799135	1.75121	0.241934	-2.00172	0.193643	1.02437	1	2.0505	0.27175	2.0505	0.193643	65.3315	17.5002	113.57	61.1795	107.624	2
pf00617	1.67858	0.389575	1.0639	0.988924	2.44552	0.0683571	-1.57776	0.487075	1.4569	0.585622	2.29864	0.229328	2.44552	0.0683571	33.2414	15.001	56.8626	38.9051	78.1458	2
pf00618	70.5664	3.25162e-09	121.267	5.42485e-12	86.9222	1.60707e-10	1.71848	0.370045	1.23178	0.805904	-1.39512	0.705032	121.267	5.42485e-12	0.441377	2.6819	40.004	74.9154	46.2267	4
pf00619	1.85049	0.266303	1.15131	0.857471	2.51983	0.0525425	-1.60729	0.451908	1.36171	0.663621	2.18867	0.252738	2.51983	0.0525425	50.5273	20.37	95.252	63.9282	120.445	2
pf00620	5.2968	0.000188908	2.94511	0.0130507	5.41467	7.52406e-05	-1.79851	0.245149	1.02225	1	1.83853	0.32117	5.41467	7.52406e-05	19.1359	11.649	104.57	62.7897	98.9165	3
pf00621	60.9132	0.000388904	160.588	9.24595e-06	196.599	4.60707e-06	2.63634	0.383688	3.22752	0.278601	1.22424	0.965744	196.599	4.60707e-06	1.20324	20.0529	81.1665	249.874	258.628	4
pf00622	1	1	1.77029	1	1	1	1.77029	1	-1	1	-1.77029	1	1.77029	1	0	0.111866	0	0.105419	0	1
pf00623	1.43704	0.554222	1.38834	0.559237	1.20979	0.789948	-1.03508	1	-1.18784	0.839888	-1.14758	0.940199	1.43704	0.554222	22.491	11.6247	32.6889	34.1427	26.1955	2
pf00624	1.09728	0.864499	1.08517	0.853074	-1.04355	0.943694	-1.01116	1	-1.14507	0.75975	-1.13243	0.83007	1.14507	0.75975	27.5173	42.534	31.0155	33.654	25.5104	1
pf00625	2.52692	0.14887	2.07678	0.238951	3.8716	0.0167135	-1.21675	0.860578	1.53214	0.585622	1.86423	0.472525	3.8716	0.0167135	13.8218	6.7871	35.7028	31.0195	50.8244	2
pf00626	1.48063	0.372488	-1.20069	0.685206	-1.51741	0.273072	-1.77778	0.176969	-2.24673	0.0495751	-1.26378	0.744827	2.24673	0.0495751	76.5447	22.9552	116.498	70.4606	48.8999	1
pf00627	-1.35998	0.413763	-1.40401	0.305952	-1.55507	0.170564	-1.03238	1	-1.14346	0.827666	-1.1076	0.941367	1.55507	0.170564	19.5213	19.6348	14.7771	15.7065	12.1364	1
pf00628	1.01718	1	-1.25058	0.535909	-1.71504	0.0965163	-1.27207	0.593125	-1.74451	0.159035	-1.37139	0.582213	1.74451	0.0965163	19.3335	16.0332	20.4434	17.4672	10.837	1
pf00629	1.17698	0.742126	1.7424	0.0733705	1.2382	0.594036	1.48039	0.303474	1.05201	0.991911	-1.4072	0.47811	1.7424	0.0733705	23.7422	70.4438	28.693	47.1538	28.4649	1
pf00630	2.85899	0.0614276	1.85697	0.272299	3.63502	0.012314	-1.5396	0.533925	1.27144	0.780504	1.9575	0.382906	3.63502	0.012314	46.2143	26.8769	133.24	93.7195	159.636	2
pf00631	1.37642	0.392687	-1.15218	0.732219	-1.08079	0.878694	-1.58588	0.207217	-1.48762	0.305838	1.06605	0.990245	1.58588	0.207217	57.1089	52.1879	81.974	56.3977	51.4799	2
pf00632	2.20014	0.00546338	2.30551	0.00178688	2.31856	0.00164358	1.04789	0.979348	1.05382	0.958399	1.00566	1	2.31856	0.00164358	36.7158	74.1048	82.3066	95.9667	81.686	3
pf00633	87.0217	2.76392e-07	517.369	1.16307e-14	382.661	2.27552e-13	5.94528	0.00102841	4.39731	0.00745879	-1.35203	0.752826	517.369	1.16307e-14	0.217817	1.36261	29.5988	202.55	126.006	4
pf00634	19.7359	1.14527e-08	63.6018	1.19171e-15	75.433	1.07353e-16	3.22265	0.00820143	3.82212	0.00217354	1.18602	0.867148	75.433	1.07353e-16	2.84447	4.20821	58.7208	214.37	218.452	4
pf00635	1.0058	1	-1.35325	0.434958	-1.62852	0.172469	-1.3611	0.522744	-1.63797	0.270264	-1.20341	0.819456	1.63797	0.172469	37.0558	39.8613	38.7392	31.3109	22.2753	1
pf00636	11.799	8.00999e-07	26.3313	2.37705e-11	26.4883	2.05458e-11	2.23166	0.0836809	2.24497	0.0888882	1.00597	1	26.4883	2.05458e-11	4.32631	21.5974	55.3913	135.303	114.923	4
pf00637	5.2317	5.816e-07	7.40332	5.03567e-10	10.3192	6.13438e-13	1.41509	0.376725	1.97244	0.0465536	1.39386	0.485797	10.3192	6.13438e-13	18.0216	67.9663	96.6233	150.583	179.207	4
pf00638	2.90187	0.0175202	3.77206	0.00112234	6.99824	7.1235e-07	1.29987	0.646303	2.41163	0.0321881	1.85528	0.240035	6.99824	7.1235e-07	7.73817	11.2292	23.3645	33.2255	52.2902	3
pf00639	1.31422	0.576816	1.31768	0.513569	2.13017	0.0316904	1.00263	1	1.62087	0.272116	1.61661	0.363125	2.13017	0.0316904	27.8184	191.04	36.745	40.4623	56.3802	2
pf00640	-1.83117	0.189844	-3.30598	0.00268014	-1.48392	0.375771	-1.80539	0.259186	1.23401	0.770284	2.22787	0.181458	3.30598	0.00268014	828.105	992.495	466.627	283.598	546.251	2
pf00641	1.48461	0.46326	-1.4436	0.450959	1.91684	0.120695	-2.14319	0.114751	1.29114	0.68232	2.76715	0.0659145	2.76715	0.0659145	13.9044	38.935	20.9967	10.7332	25.7869	2
pf00642	1.61121	0.151014	1.42757	0.274727	1.73446	0.0631554	-1.12864	0.816037	1.0765	0.91548	1.21497	0.703065	1.73446	0.0631554	12.5692	15.2526	21.0318	20.3986	21.1673	2
pf00643	4.30721	0.000418998	12.9567	5.62101e-11	8.57366	3.15131e-08	3.00813	0.00411767	1.99054	0.0994116	-1.51122	0.4533	12.9567	5.62101e-11	9.95842	24.8705	44.6814	147.908	83.4752	4
pf00644	-1.07955	0.913721	-1.0267	1	-1.22808	0.545726	1.05147	0.971756	-1.13759	0.817318	-1.19614	0.751936	1.22808	0.545726	32.8527	23.716	31.4131	36.5829	25.7314	1
pf00645	1.5053	0.335361	1.01457	1	-1.07382	0.940314	-1.48368	0.395029	-1.61641	0.29937	-1.08946	0.980177	1.61641	0.29937	9.99356	13.3086	15.483	11.454	8.97509	1
pf00646	6.23772	7.77021e-08	7.67039	7.21e-10	11.8795	9.36482e-14	1.22968	0.648013	1.90447	0.059926	1.54875	0.324827	11.8795	9.36482e-14	12.4371	63.2115	81.437	109.708	145.689	4
pf00647	-2.03512	0.121282	-2.53931	0.0240121	-1.52779	0.345914	-1.24774	0.757399	1.33207	0.66664	1.66208	0.454685	2.53931	0.0240121	262.216	31.8193	130.531	112.723	163.135	5
pf00648	1.0174	1	-1.312	0.708774	-1.13159	0.92231	-1.33483	0.751737	-1.15128	0.935119	1.15944	0.956193	1.33483	0.708774	18.7811	8.70898	18.8577	15.9101	15.591	1
pf00649	1.61319	0.207331	1.36607	0.412619	1.53165	0.224588	-1.1809	0.756924	-1.05324	0.986989	1.1212	0.9133	1.61319	0.207331	32.4346	26.5353	53.5335	50.6153	48.6189	2
pf00650	-1.27788	0.584179	-1.78736	0.0876397	-1.78294	0.0830683	-1.39869	0.480916	-1.39523	0.489559	1.00248	1	1.78736	0.0830683	30.9703	16.1101	25.0002	19.7528	16.8882	5
pf00651	1.25541	0.609257	1.61138	0.156189	1.66225	0.117849	1.28355	0.589747	1.32407	0.534686	1.03157	1	1.66225	0.117849	22.2518	35.7366	28.6397	40.7783	35.7144	3
pf00652	16.3904	4.55288e-16	52.0469	2.29366e-27	50.4065	6.68887e-27	3.17544	0.000500192	3.07536	0.000936013	-1.03254	1	52.0469	2.29366e-27	103.744	4503.02	1712.39	6008.72	4934.99	4
pf00653	1.23779	0.644517	2.34751	0.00416213	1.4123	0.315085	1.89653	0.0543169	1.14098	0.819708	-1.66219	0.247434	2.34751	0.00416213	31.6137	29.6787	40.2981	83.2116	42.6476	3
pf00654	-2.3246	0.00299401	-2.42914	0.000961237	-3.64659	1.7513e-06	-1.04498	1	-1.5687	0.236481	-1.50118	0.386333	3.64659	1.7513e-06	110.472	46.0178	48.9497	51.1543	29.1785	5
pf00655	-2.40813	0.929346	-1.96719	0.898039	-2.232	0.896046	1.22415	1	1.07891	1	-1.13461	1	2.40813	0.896046	0.577806	0.242238	0.173583	0.26427	0.185307	5
pf00656	-1.40482	1	-2.41444	0.898039	-2.61705	0.896046	-1.71868	1	-1.86291	1	-1.08392	1	2.61705	0.896046	0.607717	0.385138	0.410444	0.20532	0.152588	5
pf00657	1.45416	0.576076	-1.04713	0.979699	1.9882	0.185573	-1.52269	0.533925	1.36725	0.682145	2.0819	0.31865	2.0819	0.185573	201.536	52.4306	293.308	209.881	377.115	2
pf00658	1.34859	0.617739	-1.15493	0.806483	2.00457	0.117814	-1.55753	0.442001	1.48642	0.506751	2.31514	0.169797	2.31514	0.117814	158.946	53.4185	217.609	151.595	302.991	2
pf00659	2.46698	0.00272489	2.75027	0.000397739	1.26981	0.523368	1.11483	0.837354	-1.9428	0.0422917	-2.16589	0.038388	2.75027	0.000397739	18.5691	20.3634	47.3903	58.4174	22.9008	3
pf00660	-1.05814	0.947956	1.09825	0.855105	1.03928	0.984311	1.16211	0.764842	1.0997	0.883643	-1.05675	0.998268	1.16211	0.764842	58.078	74.8111	56.5959	73.3248	58.4958	1
pf00661	-1.21793	0.710724	1.14742	0.800128	1.17368	0.759449	1.39748	0.50798	1.42945	0.4844	1.02288	1	1.42945	0.4844	59.3842	153.373	49.078	76.6239	66.4216	2
pf00662	6.328	0.000102571	13.1625	6.76249e-09	12.1746	2.06224e-08	2.08004	0.0969055	1.92392	0.159035	-1.08114	0.984943	13.1625	6.76249e-09	5.10707	61.8253	33.234	76.6903	59.7484	4
pf00663	-1.91993	0.0283886	-5.00285	1.48676e-08	-3.8046	1.67774e-06	-2.60574	0.00713956	-1.98163	0.0645115	1.31495	0.725397	5.00285	1.48676e-08	52.3642	10.6403	28.0229	11.6509	13.2937	5
pf00664	-1.07932	0.992978	1.39276	0.62236	1.03041	1	1.50322	0.590127	1.11214	0.98263	-1.35165	0.780532	1.50322	0.590127	12.4081	16.9369	11.7738	19.4346	12.1097	1
pf00665	-3.22544	0.473244	-2.94182	0.424251	2.05109	0.511537	1.09641	1	6.61566	0.111326	6.03394	0.18668	6.61566	0.111326	1.50243	0.966705	0.395766	0.490209	3.12388	2
pf00666	2.17684	0.604035	1.77015	0.711905	1.68708	0.760305	-1.22975	0.971756	-1.2903	0.93473	-1.04924	1	2.17684	0.604035	2.28071	1.9021	5.11083	4.5942	3.86101	1
pf00667	1.9726	0.0958693	2.44391	0.0137978	2.868	0.00297564	1.23893	0.701159	1.45392	0.428081	1.17353	0.857527	2.868	0.00297564	13.3311	25.6495	27.2223	37.4679	37.6551	3
pf00668	-1.21405	0.66187	1.07599	0.941113	-1.59184	0.159019	1.30631	0.552366	-1.31118	0.596838	-1.71281	0.251309	1.71281	0.159019	21.3091	14.6723	18.0913	26.1554	12.9287	1
pf00669	1.99596	0.0920514	3.37071	0.00047744	1.96223	0.076706	1.68876	0.197939	-1.01719	1	-1.7178	0.284733	3.37071	0.00047744	12.4014	29.5411	25.9491	48.0697	23.5133	3
pf00670	1.78028	0.312979	3.06596	0.00769285	2.6376	0.0254857	1.72218	0.261786	1.48156	0.482596	-1.1624	0.90376	3.06596	0.00769285	4.92126	25.2978	9.08444	17.3149	12.7094	3
pf00671	1.68845	0.278319	3.53162	0.000358991	2.98588	0.00277451	2.09163	0.0517467	1.76841	0.183782	-1.18277	0.839136	3.53162	0.000358991	8.26992	23.0084	14.5574	33.764	24.208	3
pf00672	1.72294	0.102174	1.0747	0.89635	-1.45637	0.227499	-1.60318	0.189212	-2.50923	0.0048344	-1.56516	0.322741	2.50923	0.0048344	243.282	101.452	422.235	289.809	160.008	1
pf00673	-2.16947	0.00697148	-3.33846	7.41956e-06	-1.75632	0.0422961	-1.53884	0.251069	1.23524	0.660762	1.90083	0.132595	3.33846	7.41956e-06	59.5536	27.3319	27.9044	20.0324	32.2046	5
pf00674	1.84547	0.12495	1.32718	0.503139	2.65983	0.0054242	-1.39052	0.492003	1.44127	0.439864	2.00412	0.163855	2.65983	0.0054242	67.2534	70.1076	127.381	99.8499	168.459	2
pf00675	-1.32644	0.352028	-2.24117	0.00166341	-1.72118	0.0401091	-1.68962	0.113129	-1.29759	0.544337	1.30212	0.617985	2.24117	0.00166341	28.1132	13.3679	21.7687	14.0693	15.6477	2
pf00676	1.13922	0.804569	1.23643	0.544507	1.53748	0.136786	1.08533	0.914138	1.34959	0.423099	1.24348	0.647488	1.53748	0.136786	19.8906	26.7908	23.4044	27.9108	29.5582	2
pf00677	2.46277	0.00865698	3.52432	4.66295e-05	2.13612	0.0223111	1.43103	0.343021	-1.15292	0.806157	-1.64987	0.252738	3.52432	4.66295e-05	14.07	31.7374	36.19	57.5834	29.4202	3
pf00678	1.11568	0.903625	1.78759	0.11677	1.16335	0.786396	1.60225	0.284297	1.04273	1	-1.53658	0.434203	1.78759	0.11677	20.0178	47.8945	22.7896	40.8101	22.5253	1
pf00679	-4.27436	2.41357e-08	-3.64815	1.78066e-07	-6.05607	2.14916e-11	1.17165	0.798334	-1.41684	0.519455	-1.66004	0.351862	6.05607	2.14916e-11	46.2867	21.3506	11.0765	14.1578	7.25566	5
pf00680	1.60088	0.237715	2.55966	0.00296657	1.55112	0.235217	1.59891	0.205917	-1.03208	1	-1.6502	0.2757	2.55966	0.00296657	13.4163	34.9816	22.2348	38.8988	20.206	3
pf00681	-1.40441	0.443152	-2.23	0.0306944	-2.83066	0.00451885	-1.58785	0.398241	-2.01555	0.159035	-1.26936	0.821675	2.83066	0.00451885	16.8794	9.69558	12.3607	8.44881	5.71581	5
pf00682	-2.0619	0.0539482	-2.13404	0.0307565	-1.78679	0.107796	-1.03498	1	1.15397	0.847949	1.19434	0.8457	2.13404	0.0307565	30.1929	20.1333	15.1508	15.906	16.3054	5
pf00683	2.06806	0.0682568	3.38734	0.000277209	3.25622	0.000502632	1.63793	0.207217	1.57453	0.272116	-1.04027	1	3.38734	0.000277209	10.1541	18.3687	21.9035	39.7791	32.9033	3
pf00684	1.51714	0.973314	4.20878	0.179954	3.11188	0.312984	2.77415	0.457395	2.05115	0.668678	-1.35249	1	4.20878	0.179954	0.448458	2.39168	0.75821	2.56055	1.58463	3
pf00685	2.3045	0.0734452	1.60025	0.323452	3.43117	0.00345396	-1.44009	0.526726	1.4889	0.488138	2.14415	0.200811	3.43117	0.00345396	51.7016	23.1651	120.946	91.0482	168.998	2
pf00686	-1.45492	0.195694	-1.07791	0.875904	-1.70814	0.0377913	1.34976	0.376725	-1.17405	0.752124	-1.58468	0.230562	1.70814	0.0377913	29.4491	36.4289	20.7472	30.828	16.5621	1
pf00687	-1.04765	0.969169	2.5176	0.00145378	2.56226	0.00111926	2.63755	0.00198622	2.68435	0.00164654	1.01774	1	2.68435	0.00111926	29.0881	30.6885	28.7621	83.5684	72.4005	3
pf00688	-2.24583	0.145626	-2.56593	0.067117	-3.22695	0.0220201	-1.14253	1	-1.43686	0.765836	-1.25761	0.955044	3.22695	0.0220201	8.65248	4.49691	3.98224	3.77015	2.54624	5
pf00689	1.20929	0.737016	-1.05259	1	1.23753	0.644361	-1.27289	0.685244	1.02335	1	1.30261	0.722954	1.30261	0.644361	9.10207	9.84818	11.4236	9.78217	10.9268	2
pf00690	1.18801	0.770781	2.16147	0.0292354	1.64715	0.178325	1.81941	0.144824	1.38648	0.51259	-1.31225	0.669923	2.16147	0.0292354	24.4085	15.2755	29.4116	59.045	38.0575	3
pf00691	46.7997	0.00564732	21.5183	0.0624704	26.1497	0.0352048	-2.17488	0.451878	-1.78968	0.646361	1.21523	1	46.7997	0.00564732	0	0.328021	5.68998	2.79018	2.95295	4
pf00692	-1.79798	0.0438487	-1.96282	0.0120849	-1.80638	0.0267167	-1.09168	0.911361	-1.00467	1	1.0866	0.974938	1.96282	0.0120849	34.6091	30.1541	19.5243	19.5905	18.3711	5
pf00693	-1.43295	0.553611	-2.78376	0.0270829	-4.24702	0.00142765	-1.94267	0.265384	-2.96382	0.0506173	-1.52564	0.612586	4.24702	0.00142765	359.08	27.7015	255.814	144.388	82.5438	5
pf00694	1.27735	0.723448	-1.90332	0.162135	-2.47667	0.0378726	-2.43121	0.0876364	-3.16357	0.0249992	-1.30123	0.775732	3.16357	0.0249992	2660.3	122.709	3458.72	1560.44	1047.08	5
pf00695	1.30693	0.967901	2.89791	0.0440352	1.33415	0.939808	2.21735	0.140093	1.02083	1	-2.1721	0.277288	2.89791	0.0440352	2.3969	4.39588	3.28489	8.13768	3.13355	1
pf00696	3.19954	0.152517	-1.39934	0.775578	14.7604	0.000100073	-4.47723	0.0627156	4.6133	0.0311459	20.6548	0.00010978	20.6548	0.000100073	3.61835	10.3943	11.9653	2.79106	52.4985	3
pf00697	2.62904	0.0912845	6.79708	0.00015441	7.94398	4.3665e-05	2.58539	0.085446	3.02163	0.0455219	1.16873	0.926969	7.94398	4.3665e-05	8.71875	121.183	23.0588	68.1984	66.6648	3
pf00698	1.35452	0.685835	2.53262	0.0465548	3.3186	0.00645543	1.86976	0.278932	2.45003	0.0815969	1.31034	0.752826	3.3186	0.00645543	4.04452	21.2845	5.60245	11.7414	13.2302	3
pf00699	-1.5259	0.202047	-1.39995	0.288873	-1.30456	0.429576	1.08997	0.923893	1.16967	0.781068	1.07312	0.98581	1.5259	0.202047	29.3841	94.9162	19.6304	23.3613	21.5601	2
pf00700	-1.82111	0.187686	1.24016	0.677712	-1.44305	0.393251	2.25846	0.0698413	1.26199	0.775592	-1.78961	0.320314	2.25846	0.0698413	19.3896	32.8801	10.9368	27.5216	13.0003	1
pf00701	1.41253	0.383968	1.12115	0.811076	-1.20265	0.632835	-1.2599	0.622821	-1.69877	0.177054	-1.34834	0.586293	1.69877	0.177054	372.638	95.8889	535.754	463.331	301.595	1
pf00702	87.0774	1.4415e-09	492.376	2.77009e-18	449.456	9.07613e-18	5.65446	0.000339889	5.16156	0.000938344	-1.09549	0.983003	492.376	2.77009e-18	0.347522	94.7184	41.5263	257.953	198.354	4
pf00703	2.43497	0.0219765	6.4519	1.31326e-09	3.73308	7.35061e-05	2.64968	0.00102841	1.53311	0.275687	-1.7283	0.153874	6.4519	1.31326e-09	6.3554	20.4641	16.1452	47.0148	23.3338	3
pf00704	1.57747	0.264928	2.66918	0.00322889	2.28169	0.0151539	1.69206	0.179212	1.44642	0.41259	-1.16982	0.83849	2.66918	0.00322889	25.7549	75.3759	41.0113	77.6869	56.8016	3
pf00705	1.81777	0.102762	2.9053	0.000466076	2.70807	0.00124319	1.59827	0.188144	1.48977	0.299267	-1.07283	0.980279	2.9053	0.000466076	14.4642	21.4528	26.8745	47.2658	37.0968	3
pf00706	2.95354	0.000205605	4.27696	1.78066e-07	3.16907	3.39771e-05	1.44808	0.285103	1.07297	0.922559	-1.34959	0.502674	4.27696	1.78066e-07	60.42	47.9333	181.462	288.314	182.049	3
pf00707	-1.25339	1	2.20299	1	1.59444	1	2.76121	1	1.99846	1	-1.38167	1	2.76121	1	0.0307064	0.213612	0	0.242026	0.116643	2
pf00708	-1.0558	1	-10.788	0.191656	-1.75641	0.658459	-10.2178	0.309978	-1.66358	0.779468	6.14207	0.829695	10.788	0.191656	1.16372	0.173379	1.15318	0	0.608918	5
pf00709	1.40434	0.444278	1.26558	0.578942	1.62319	0.181597	-1.10964	0.908392	1.15584	0.827908	1.28257	0.708102	1.62319	0.181597	35.4743	44.4915	50.2525	49.1868	55.0152	2
pf00710	-1.53931	0.205546	-2.28362	0.00633012	-1.44652	0.245347	-1.48353	0.387515	1.06415	0.975504	1.5787	0.356249	2.28362	0.00633012	27.7634	49.7648	18.4157	13.618	18.2845	2
pf00711	1.84866	0.222789	1.62361	0.317383	2.60658	0.0263237	-1.13861	0.889359	1.40998	0.564871	1.60542	0.475938	2.60658	0.0263237	27.7242	21.5233	52.0992	49.9567	68.6464	2
pf00712	-3.46003	2.02009e-07	-5.0569	1.47746e-11	-4.0419	5.05856e-09	-1.46152	0.376725	-1.16817	0.799845	1.25112	0.743855	5.0569	1.47746e-11	53.6333	47.1047	15.8343	11.8397	12.7147	5
pf00713	-2.03947	0.0614276	-2.49955	0.00834438	-2.356	0.0134974	-1.22559	0.742597	-1.1552	0.848871	1.06093	1	2.49955	0.00834438	58.1284	37.6683	28.5088	26.1904	23.3776	5
pf00714	1.54207	0.196064	1.46302	0.229047	1.3918	0.304332	-1.05403	0.974933	-1.10797	0.871115	-1.05117	1	1.54207	0.196064	41.593	24.9567	66.3105	68.4817	55.4149	2
pf00715	-1.288	0.442102	-1.97599	0.00897997	-2.92694	3.9786e-05	-1.53415	0.200398	-2.27246	0.00881044	-1.48125	0.398448	2.92694	3.9786e-05	58.6454	33.6714	46.9633	33.6453	19.4901	5
pf00716	1.84353	0.0372587	2.50851	0.000613544	3.37006	5.37895e-06	1.36071	0.388397	1.82805	0.0516521	1.34345	0.497148	3.37006	5.37895e-06	227.231	760.596	426.7	636.377	727.807	3
pf00717	1.24408	0.801943	1.37787	0.592484	1.24329	0.76043	1.10754	0.959331	-1.00064	1	-1.10824	0.987962	1.37787	0.592484	10.6429	33.7548	13.6138	16.7386	12.7285	1
pf00718	1.79808	0.671368	4.73355	0.0238613	4.48733	0.0318907	2.63257	0.174228	2.49563	0.231275	-1.05487	1	4.73355	0.0238613	2.16785	40.4624	4.05567	12.0947	9.73716	3
pf00719	1.7968	0.0670973	2.23769	0.00430376	1.35252	0.369341	1.24538	0.580569	-1.32848	0.483404	-1.65446	0.217546	2.23769	0.00430376	20.8206	36.2524	38.6573	53.1749	27.0689	3
pf00720	-1.34765	0.453561	-1.18015	0.666804	-1.23636	0.567617	1.14193	0.834514	1.09001	0.935119	-1.04763	1	1.34765	0.453561	34.3387	53.3484	26.2638	33.2099	27.0265	1
pf00721	1.96879	0.0787175	1.29592	0.540379	2.67785	0.00459641	-1.51922	0.350333	1.36015	0.529324	2.06637	0.14339	2.67785	0.00459641	87.5771	203.211	174.197	126.444	219.443	2
pf00722	-1.14749	0.716519	-2.55498	0.000131819	-2.06961	0.00325913	-2.22658	0.00527121	-1.80359	0.0504272	1.23452	0.703065	2.55498	0.000131819	61.1912	32.9885	54.4942	26.8354	28.6707	5
pf00723	-1.10554	0.829396	-2.14475	0.00350699	-2.13565	0.00358709	-1.94	0.0307969	-1.93177	0.0348808	1.00426	1	2.14475	0.00350699	499.574	126.272	466.746	261.166	227.906	5
pf00724	2.52632	0.0843592	6.99827	7.31342e-06	13.6279	3.34971e-10	2.77015	0.0156227	5.39435	1.0128e-05	1.94732	0.169966	13.6279	3.34971e-10	3.71594	14.4002	9.79114	30.0232	48.7199	3
pf00725	-1.04523	1	-1.32253	0.555795	-1.16703	0.792624	-1.2653	0.736685	-1.11652	0.937267	1.13325	0.964125	1.32253	0.555795	9.58865	11.5347	9.42513	8.15984	7.91312	2
pf00726	2.04446	0.0221719	2.96133	0.000140888	2.45529	0.00180639	1.44846	0.304972	1.20095	0.690635	-1.2061	0.739949	2.96133	0.000140888	50.5878	179.501	105.159	168.094	118.729	3
pf00727	1.12037	0.815549	-1.10698	0.794144	1.07315	0.885798	-1.24024	0.561544	-1.04401	0.995815	1.18796	0.73796	1.24024	0.561544	44.4176	32.5098	51.0036	45.0511	45.6357	2
pf00728	1.65407	0.246869	1.36166	0.490684	-1.26437	0.601764	-1.21475	0.742251	-2.09137	0.0887722	-1.72165	0.336809	2.09137	0.0887722	28.3711	22.8702	47.515	43.3669	21.551	1
pf00729	1.65157	0.510223	2.14764	0.189091	3.65229	0.010233	1.30036	0.766966	2.2114	0.169917	1.70061	0.482313	3.65229	0.010233	4.82929	146.521	8.11757	11.8192	17.4319	3
pf00730	-1.38878	0.47035	-1.18455	0.706831	-1.3073	0.517865	1.17241	0.816037	1.06233	1	-1.10362	0.958586	1.38878	0.47035	16.8925	17.7499	12.6061	16.116	12.5285	1
pf00731	-2.4793	0.00447471	-2.76566	0.000635592	-3.06432	0.000215553	-1.1155	0.884897	-1.23596	0.699397	-1.10799	0.952856	3.06432	0.000215553	61.2811	56.1194	25.1275	25.0502	19.2089	5
pf00732	136.431	1.63996e-10	1592.74	3.23743e-25	705.85	3.73496e-20	11.6744	8.8071e-09	5.17368	0.000240632	-2.25649	0.15557	1592.74	3.23743e-25	0.173724	195.734	41.5401	546.123	200.582	4
pf00733	-1.09167	0.911411	-1.21431	0.585263	-1.36945	0.310687	-1.11234	0.861417	-1.25445	0.59844	-1.12776	0.90376	1.36945	0.310687	18.3812	41.3784	17.2835	17.0531	12.9236	1
pf00734	1.49566	0.145626	1.19879	0.549678	-1.0304	1	-1.24765	0.506825	-1.54113	0.149543	-1.23523	0.647889	1.54113	0.145626	20.6103	24.8895	31.6697	27.8849	19.2821	1
pf00735	-1.39027	0.464879	-1.14973	0.793714	-1.18382	0.697761	1.20921	0.774291	1.17439	0.862791	-1.02965	1	1.39027	0.464879	12.5385	34.4263	9.27793	12.3884	10.268	1
pf00736	-1.601	0.326419	1.18496	0.77961	-1.1269	0.852234	1.89711	0.161023	1.42071	0.58375	-1.33533	0.688089	1.89711	0.161023	11.3569	35.893	7.20213	15.3791	9.77508	1
pf00737	1.56405	0.232399	-1.51395	0.259535	1.93927	0.0386436	-2.36789	0.0171113	1.2399	0.663621	2.93596	0.00820523	2.93596	0.00820523	22.6692	15.2454	36.3844	16.8461	42.1153	2
pf00738	1.23897	0.665593	-1.41791	0.354127	-1.35535	0.420818	-1.75674	0.170578	-1.67923	0.229961	1.04616	1	1.75674	0.170578	171.917	78.7178	215.267	134.981	122.827	2
pf00739	1.25926	0.539284	-1.83787	0.0302527	-1.59911	0.0994828	-2.31436	0.00713956	-2.0137	0.0307854	1.14931	0.848522	2.31436	0.00713956	98.3237	25.7875	128.177	60.3049	59.783	2
pf00740	-1.13053	0.836605	-1.45873	0.30399	-1.60128	0.183104	-1.29031	0.628165	-1.4164	0.489042	-1.09772	0.983409	1.60128	0.183104	20.7345	18.0744	18.7265	15.9867	12.4586	1
pf00741	1.07583	0.895578	-1.28042	0.384084	-1.45089	0.151112	-1.37751	0.316139	-1.56092	0.145902	-1.13314	0.842568	1.56092	0.145902	86.6436	47.5721	96.3775	76.6382	57.8976	1
pf00742	-1.12223	0.787711	-2.12141	0.00371709	-2.56689	0.000226596	-1.89035	0.0372093	-2.28731	0.00551639	-1.20999	0.722845	2.56689	0.000226596	324.386	107.018	292.628	170.035	121.016	5
pf00743	1.68598	0.49346	1.67892	0.444339	-2.45354	0.153451	-1.00421	1	-4.13663	0.0392032	-4.1193	0.085031	4.13663	0.0392032	9.86397	4.62966	17.1095	18.9799	3.78768	1
pf00744	-1.15864	0.699276	-1.49101	0.130598	-1.25079	0.438975	-1.28686	0.480916	-1.07953	0.909458	1.19205	0.737855	1.49101	0.130598	38.5335	42.168	33.8947	29.0545	29.7335	2
pf00745	-2.5984	0.00259064	-3.69747	3.04085e-05	-5.69109	4.8482e-07	-1.42298	0.565849	-2.19023	0.156155	-1.53918	0.600799	5.69109	4.8482e-07	21.4907	17.9977	8.42747	6.44594	3.53987	5
pf00746	1.00452	1	-1.74126	0.125446	-1.00179	1	-1.74913	0.195267	-1.00631	1	1.73815	0.298504	1.74913	0.125446	94.6536	27.2947	96.3286	59.5165	88.2413	2
pf00747	-1.00961	1	-1.5206	0.189879	1.28286	0.474969	-1.50612	0.290877	1.2952	0.548243	1.95072	0.121442	1.95072	0.121442	77.7075	38.6975	79.0512	56.8951	95.1934	2
pf00748	-1.06777	0.929338	-1.18725	0.6192	-1.35165	0.33296	-1.11189	0.850229	-1.26586	0.580705	-1.13847	0.862077	1.35165	0.33296	73.6931	68.3093	71.4377	71.6849	53.4691	1
pf00749	1.15167	0.713704	1.13834	0.699849	-1.27114	0.41169	-1.01171	1	-1.46393	0.249354	-1.44698	0.35086	1.46393	0.249354	38.1885	38.5253	45.2583	48.9967	28.8114	1
pf00750	2.67829	0.00942258	3.52473	0.000240367	1.3269	0.599494	1.31604	0.545145	-2.01846	0.0879018	-2.65636	0.0262627	3.52473	0.000240367	10.6758	41.8639	30.227	43.7623	13.8089	3
pf00751	1.48312	0.268767	3.08091	8.70798e-05	2.25265	0.00544238	2.07731	0.0217599	1.51886	0.253289	-1.36768	0.496346	3.08091	8.70798e-05	42.6442	81.6612	64.7802	149.259	91.9959	3
pf00752	5.47464	0.282748	160.509	3.9729e-06	67.2991	0.00010205	29.3185	0.000339889	12.2929	0.00764259	-2.385	0.484015	160.509	3.9729e-06	0.532492	34.4813	3.6558	119.225	43.7198	4
pf00753	4.78928	0.133797	68.6319	2.16507e-06	35.3832	4.74001e-05	14.3303	0.00103025	7.38802	0.0159467	-1.93967	0.569184	68.6319	2.16507e-06	1.1074	48.26	5.63289	91.4244	41.3966	4
pf00754	1.34272	1	2.81462	0.668729	14.4849	0.0482248	2.09621	0.805237	10.7877	0.0967679	5.1463	0.290684	14.4849	0.0482248	0.313902	0.877695	0.483532	1.21621	6.04927	3
pf00755	6.48861	0.0177131	31.4162	8.3533e-06	56.6391	3.87934e-07	4.84175	0.0372093	8.729	0.00378469	1.80286	0.59815	56.6391	3.87934e-07	7.12922	60.4365	49.1402	266.374	402.322	4
pf00756	4.47856	0.000118601	7.86424	2.19835e-09	11.0818	1.15006e-12	1.75597	0.0935935	2.47441	0.00296696	1.40914	0.42852	11.0818	1.15006e-12	4.86055	35.5505	23.0461	44.3511	52.9282	4
pf00757	2.23921	0.0247001	3.7014	3.06798e-05	3.63746	4.15931e-05	1.65299	0.164358	1.62444	0.201676	-1.01758	1	3.7014	3.06798e-05	15.0153	98.0433	34.5721	63.3966	52.8709	3
pf00758	1.0662	0.985966	1.64602	0.110196	1.16672	0.746719	1.54382	0.224472	1.09428	0.913097	-1.41081	0.459426	1.64602	0.110196	16.3164	37.2482	18.0849	30.8581	18.4945	1
pf00759	-3.94913	6.53441e-08	-3.08714	1.58836e-06	-4.74059	1.3388e-09	1.27922	0.66291	-1.20041	0.850789	-1.53559	0.447476	4.74059	1.3388e-09	31.3454	57.3192	8.07372	11.3931	6.30084	5
pf00760	1.14923	0.936975	1.13982	0.906906	-1.65607	0.382896	-1.00825	1	-1.9032	0.386032	-1.88762	0.472525	1.9032	0.382896	9.04853	11.701	10.8717	11.838	5.27948	1
pf00761	-2.24103	0.968138	1.90138	1	6.98954	0.234951	4.26104	0.764945	15.6637	0.103274	3.67603	0.473197	15.6637	0.103274	0.210528	0.496749	0.0270945	0.576679	2.13717	3
pf00762	1	1	2.13562	1	1	1	2.13562	1	-1	1	-2.13562	1	2.13562	1	0	0.530791	0	0.155444	0	1
pf00763	1.62656	0.422875	2.14345	0.102626	2.44265	0.0475357	1.31778	0.677778	1.50172	0.502045	1.13959	0.961769	2.44265	0.0475357	5.40359	12.0359	9.25292	13.3588	13.0938	3
pf00764	1.30771	1	6.25001	0.27568	14.8824	0.0359786	4.77937	0.260295	11.3805	0.0801714	2.38118	0.601295	14.8824	0.0359786	0.241826	14.9679	0.355067	2.38453	5.14256	3
pf00765	-2.34891	0.0744032	-1.11256	0.926809	-2.01781	0.111401	2.11126	0.16702	1.16409	0.949867	-1.81366	0.383305	2.34891	0.0744032	10.756	14.9878	4.61889	10.8831	5.08275	5
pf00766	-1.0006	1	1.00593	1	-1.92504	0.101062	1.00653	1	-1.92388	0.186644	-1.93645	0.243025	1.93645	0.101062	8.04889	17.1235	8.26891	9.15742	3.9858	1
pf00767	-1.06789	0.954376	-1.257	0.527893	-1.37922	0.347668	-1.17709	0.747171	-1.29154	0.57769	-1.09723	0.952561	1.37922	0.347668	44.8076	30.4536	42.9432	40.6144	31.4528	2
pf00768	4.23124	0.274709	7.61315	0.0476211	6.81513	0.0663235	1.79927	0.61005	1.61067	0.733096	-1.11709	1	7.61315	0.0476211	0.924492	24.1728	4.43656	8.726	6.56405	3
pf00769	57.9763	1.01017e-12	51.1127	1.51372e-12	30.2127	7.12944e-10	-1.13429	0.893187	-1.91894	0.215899	-1.69176	0.427863	57.9763	1.01017e-12	2.32397	64.3628	149.058	142.537	72.911	4
pf00770	1.74769	1	2.77555	0.805329	6.43764	0.199064	1.58813	1	3.68351	0.450097	2.31941	0.71991	6.43764	0.199064	0.131567	1.7121	0.331896	0.648908	1.45141	3
pf00771	1.07653	0.961068	1.40578	0.398694	1.28234	0.565896	1.30584	0.594589	1.19118	0.779468	-1.09626	0.958724	1.40578	0.398694	32.3528	128.228	36.7155	52.4804	41.4404	1
pf00772	-2.10636	0.239249	1.3514	0.653922	1.83229	0.262635	2.84654	0.0865425	3.85947	0.0228623	1.35584	0.760016	3.85947	0.0228623	12.0246	61.7118	5.63068	17.7288	21.0317	1
pf00773	-1.76739	0.873712	-1.23215	1	-2.22506	0.620781	1.43439	0.92437	-1.25895	1	-1.80583	0.807096	2.22506	0.620781	1.40932	10.2872	0.766918	1.25388	0.539242	5
pf00774	1.48555	0.353503	5.13663	4.84123e-07	4.54457	3.27806e-06	3.45773	0.000248449	3.05919	0.00131978	-1.13028	0.893177	5.13663	4.84123e-07	25.738	252.459	38.6057	150.048	113.586	3
pf00775	1.2325	0.662936	1.06973	0.944001	-1.33126	0.433664	-1.15216	0.807859	-1.64078	0.228021	-1.42409	0.506543	1.64078	0.228021	37.0904	27.7385	48.9473	46.7235	28.0464	1
pf00776	1.42983	0.317413	1.04371	0.970003	1.09717	0.852048	-1.36995	0.431577	-1.3032	0.528482	1.05122	1	1.42983	0.317413	79.2026	45.7837	115.098	93.0293	83.7779	2
pf00777	-1.50342	0.173976	-2.5503	0.00033093	-1.26822	0.417046	-1.69633	0.114067	1.18546	0.714519	2.01093	0.0716899	2.5503	0.00033093	50.8936	23.4917	34.221	22.0198	38.3061	2
pf00778	-1.10838	0.832629	1.02806	1	-1.0239	0.997061	1.13948	0.791565	1.08251	0.906777	-1.05263	0.998268	1.13948	0.791565	90.2319	119.463	84.0709	104.983	84.7021	1
pf00779	-3.37536	0.00123276	-1.83463	0.074871	-2.43147	0.0111068	1.8398	0.297245	1.3882	0.679148	-1.32531	0.798221	3.37536	0.00123276	11.7877	18.8712	3.5111	7.22024	4.62728	5
pf00780	-1.92764	0.0114668	-1.25756	0.405492	-1.71664	0.02842	1.53284	0.168516	1.12292	0.830831	-1.36505	0.44727	1.92764	0.0114668	45.1431	117.475	23.9221	40.546	25.3673	1
pf00781	4.10487	0.00114406	5.83627	1.91078e-05	5.87293	1.77267e-05	1.42179	0.519651	1.43072	0.518891	1.00628	1	5.87293	1.77267e-05	20.7649	74.7193	86.8639	139.256	118.981	3
pf00782	-1.07594	0.970339	-1.29923	0.537043	-1.02312	1	-1.20753	0.747735	1.05163	1	1.26987	0.739949	1.29923	0.537043	18.3806	17.9016	17.4697	15.9609	17.3052	2
pf00783	-1.74385	0.0584567	-1.38522	0.252946	-1.67152	0.0590706	1.25889	0.62464	1.04327	1	-1.20668	0.77988	1.74385	0.0584567	19.9239	25.3789	11.7324	16.312	11.4737	1
pf00784	-1.54068	0.601845	1.09396	1	-1.00233	1	1.68544	0.559418	1.5371	0.663621	-1.0965	1	1.68544	0.559418	11.1023	11.3404	7.24136	13.4498	10.505	1
pf00785	2.78085	0.0157976	3.45876	0.00153068	3.84256	0.000522089	1.24378	0.706432	1.38179	0.535577	1.11096	0.952561	3.84256	0.000522089	17.2481	18.474	52.4936	69.9545	67.1044	3
pf00786	5.57563	0.144687	2.96128	0.384205	5.78721	0.101373	-1.88284	0.680087	1.03795	1	1.95429	0.728638	5.78721	0.101373	1.02974	4.40409	6.43542	3.68121	6.45692	3
pf00787	-5.24692	0.576304	-2.30467	0.89825	1.72803	1	2.27664	1	9.06682	0.384241	3.98254	0.738508	9.06682	0.384241	0.512902	0.600727	0	0.174009	0.946113	2
pf00788	-1.89915	1	-1.89915	1	4.83426	0.356847	1	1	9.181	0.385011	9.181	0.472223	9.181	0.356847	0.109129	0.307952	0	0	0.960491	2
pf00789	5.75686	0.273371	4.08617	0.355135	2.14995	0.790999	-1.40887	1	-2.67767	0.733844	-1.90059	0.940199	5.75686	0.273371	0.12569	1.61676	1.33135	1.00146	0.394341	3
pf00790	2.44069	0.0360763	2.40776	0.0254832	3.14436	0.00242866	-1.01368	1	1.28831	0.627301	1.30593	0.674581	3.14436	0.00242866	6.40275	16.0875	16.301	17.563	19.8984	3
pf00791	-2.43749	0.0225759	1.00279	1	1.17795	0.717612	2.44429	0.0316371	2.87123	0.00762986	1.17467	0.857268	2.87123	0.00762986	13.0235	18.7935	5.4057	14.7147	14.6699	1
pf00792	-1.41339	0.294635	-1.90346	0.0200618	-2.05053	0.00917196	-1.34673	0.444901	-1.45078	0.330321	-1.07726	0.971947	2.05053	0.00917196	69.351	47.4626	50.2875	41.3783	32.6821	5
pf00793	-2.18919	0.0264223	-1.50271	0.214696	-1.78932	0.0816005	1.45683	0.436608	1.22348	0.777487	-1.19072	0.832404	2.18919	0.0264223	19.0413	43.7358	8.88209	14.3357	10.2462	1
pf00794	-1.23902	0.529648	-1.17531	0.604824	-1.62898	0.0861956	1.05421	0.960001	-1.31473	0.56069	-1.386	0.499532	1.62898	0.0861956	16.9867	19.0277	14.1273	16.381	10.0649	1
pf00795	-1.43143	0.250706	1.28461	0.419873	-1.21155	0.551938	1.83884	0.0447113	1.18149	0.716135	-1.55637	0.265804	1.83884	0.0447113	42.9139	121.477	30.8818	62.5038	34.1238	1
pf00796	1.29242	0.674868	1.97165	0.105501	1.5768	0.337238	1.52555	0.397444	1.22004	0.781814	-1.25041	0.801237	1.97165	0.105501	8.3014	21.6737	11.0376	18.8394	12.7073	3
pf00797	-1.10679	0.877962	1.67769	0.0916192	-1.19	0.660217	1.85684	0.0622188	-1.07518	0.94438	-1.99644	0.0922195	1.99644	0.0622188	29.6867	39.4186	27.7219	56.6825	24.1294	1
pf00798	-2.38436	0.00322809	-3.37971	1.24112e-05	-4.16995	4.93036e-07	-1.41745	0.402921	-1.74888	0.149303	-1.23382	0.751283	4.16995	4.93036e-07	74.58	64.9091	32.2571	25.1241	17.4067	5
pf00799	-1.35744	0.416524	-2.50164	0.00201903	-1.69172	0.0890176	-1.84291	0.0939817	-1.24626	0.64493	1.47875	0.444038	2.50164	0.00201903	84.5456	41.4914	63.21	37.4413	47.9145	2
pf00800	1.1522	0.842966	1.53163	0.187121	1.38534	0.362089	1.3293	0.464388	1.20233	0.715572	-1.1056	0.938054	1.53163	0.187121	13.7331	27.7613	16.3456	23.9903	18.568	1
pf00801	-1.55003	0.250007	-1.54098	0.212651	-2.31119	0.0113315	1.00587	1	-1.49107	0.421952	-1.49982	0.486329	2.31119	0.0113315	29.9336	23.5147	19.8403	22.1723	12.4968	5
pf00802	-1.52931	0.156048	-1.34033	0.313321	-1.48341	0.156297	1.14099	0.808221	1.03094	1	-1.10675	0.937786	1.52931	0.156048	31.8873	36.7099	21.4906	27.1008	20.7922	1
pf00803	-1.58731	0.131405	-1.34786	0.321722	-1.74444	0.0432155	1.17765	0.723312	-1.09899	0.883687	-1.29423	0.600973	1.74444	0.0432155	82.2792	56.6277	52.9688	68.692	45.2795	1
pf00804	1.69911	0.341121	1.08845	0.939779	1.73943	0.264326	-1.56104	0.475848	1.02373	1	1.59808	0.532751	1.73943	0.264326	89.1786	34.0864	153.316	106.404	147.228	2
pf00805	-1.73825	0.132777	-1.49902	0.274921	-2.32159	0.0180238	1.1596	0.839467	-1.33559	0.748585	-1.54874	0.533678	2.32159	0.0180238	11.2799	9.49872	6.65937	8.49155	4.64644	1
pf00806	-2.29812	0.00506476	-2.8207	0.00029076	-2.89573	0.000204064	-1.2274	0.751737	-1.26004	0.714519	-1.0266	1	2.89573	0.000204064	27.8886	32.5356	12.4164	11.0667	9.24891	5
pf00807	3.05861	0.0985845	1.82883	0.380414	4.50991	0.0143292	-1.67244	0.526957	1.47449	0.669732	2.466	0.306947	4.50991	0.0143292	32.0157	18.709	99.2193	63.368	136.873	2
pf00808	1.60524	0.359515	-1.24387	0.689678	1.92673	0.138617	-1.99671	0.172807	1.20028	0.81909	2.3966	0.150036	2.3966	0.138617	40.7144	22.0936	65.9892	36.2191	74.1221	2
pf00809	-2.12791	0.968138	-1.37023	1	-1.42621	1	1.55296	1	1.492	1	-1.04086	1	2.12791	0.968138	0.335435	0.249927	0.0957954	0.23834	0.191455	1
pf00810	1.53067	1	-1.28442	1	-1.50579	1	-1.96602	1	-2.30487	1	-1.17235	1	2.30487	1	0.13086	0.292676	0.271929	0.0850624	0.0447858	2
pf00811	-2.40488	0.000654018	-3.50024	5.45161e-07	-5.71654	8.90846e-11	-1.45548	0.338394	-2.37706	0.0226725	-1.63319	0.391188	5.71654	8.90846e-11	41.8353	15.0693	17.7093	13.3804	6.97376	5
pf00812	-1.18948	0.67584	-2.96338	0.000108118	-3.17677	3.74223e-05	-2.49132	0.00529528	-2.67072	0.00259428	-1.07201	0.974938	3.17677	3.74223e-05	247.787	12.9037	211.973	92.8513	75.6914	5
pf00813	4.94187	0.0531413	15.749	0.000474809	12.7335	0.00108403	3.18685	0.171286	2.57666	0.294754	-1.23682	0.940199	15.749	0.000474809	11.1144	0.783835	58.7472	214.043	143.842	3
pf00814	2.26008	0.0277284	2.98869	0.00131457	3.37451	0.0003291	1.32239	0.556879	1.4931	0.368367	1.12909	0.911429	3.37451	0.0003291	44.2203	75.5534	102.051	150.49	144.786	3
pf00815	-2.77873	0.000268846	-3.20542	1.19963e-05	-2.84337	0.000102927	-1.15355	0.798334	-1.02326	1	1.12733	0.912688	3.20542	1.19963e-05	73.6936	28.7573	27.2535	26.1662	25.2407	5
pf00816	6.13243	0.047528	6.61669	0.0247137	2.33984	0.58266	1.07897	1	-2.62087	0.27198	-2.82784	0.311536	6.61669	0.0247137	0.876037	5.86174	6.09284	7.24469	2.13295	3
pf00818	-1.94134	0.0152627	-2.37644	0.00070901	-2.35604	0.00089323	-1.22412	0.646303	-1.21362	0.67715	1.00866	1	2.37644	0.00070901	59.6516	73.2488	31.1926	27.941	24.2115	5
pf00819	4.9812	0.00021619	2.47702	0.0343142	7.88284	7.92418e-07	-2.01097	0.141735	1.58252	0.381166	3.18239	0.0266766	7.88284	7.92418e-07	25.3295	196.984	128.776	69.7591	193.783	3
pf00820	-1.45215	0.808503	-1.11486	1	-1.69625	0.612881	1.30254	0.961076	-1.16809	1	-1.52149	0.892732	1.69625	0.612881	2.3069	15.6005	1.58119	2.31297	1.26584	1
pf00821	-6.77502	0.00489131	-2.54888	0.146609	-4.56938	0.018597	2.65804	0.309374	1.4827	0.797535	-1.7927	0.708309	6.77502	0.00489131	11.0942	33.7313	1.60566	4.94851	2.25534	5
pf00822	-2.16396	0.00765761	-3.03864	5.19682e-05	-3.94307	2.05847e-06	-1.4042	0.446983	-1.82216	0.148977	-1.29765	0.71406	3.94307	2.05847e-06	29.4276	23.6978	13.9787	10.8759	7.16524	5
pf00823	-1.79112	0.10909	-1.81857	0.0769795	-3.87141	2.85805e-05	-1.01532	1	-2.16144	0.0611052	-2.12882	0.134237	3.87141	2.85805e-05	101.839	52.6833	57.2529	62.2027	24.8516	5
pf00824	-1.69747	0.199881	-1.76726	0.12013	-2.26459	0.0254857	-1.04112	1	-1.3341	0.672049	-1.28142	0.776004	2.26459	0.0254857	14.0983	22.4673	8.51031	8.9828	5.98247	5
pf00825	-1.24032	0.779866	1.16679	0.822992	-1.12962	0.896046	1.44719	0.549533	1.098	0.975879	-1.31803	0.755469	1.44719	0.549533	12.2076	18.5479	10.0794	16.1026	10.3223	1
pf00826	1.0947	0.944482	1.72493	0.118774	1.61756	0.183241	1.57571	0.24035	1.47762	0.356075	-1.06638	0.989798	1.72493	0.118774	10.4986	42.3274	11.805	20.5555	16.549	3
pf00827	-1.05007	1	1.18588	0.680418	1.32167	0.438975	1.24526	0.663742	1.38784	0.467753	1.1145	0.932468	1.38784	0.438975	27.3	126.88	26.2815	35.9723	33.9317	2
pf00828	2.8741	0.0010892	3.99082	6.69473e-06	5.15633	1.03113e-07	1.38855	0.419189	1.79407	0.101558	1.29205	0.631919	5.15633	1.03113e-07	76.8568	204.412	225.464	347.953	378.496	3
pf00829	1.42278	0.310739	1.85259	0.0368206	2.09285	0.0105827	1.30209	0.509194	1.47096	0.298134	1.12969	0.870928	2.09285	0.0105827	223.123	931.286	322.999	466.25	440.552	3
pf00830	1.23661	0.639128	2.06018	0.0226421	1.17048	0.718284	1.66599	0.168516	-1.0565	0.972635	-1.76012	0.21211	2.06018	0.0226421	74.9532	100.988	96.0074	176.802	84.3683	1
pf00831	-1.07645	0.909129	-1.15902	0.674489	-1.65773	0.0849528	-1.0767	0.944416	-1.53999	0.255558	-1.43028	0.453322	1.65773	0.0849528	31.3573	37.2299	30.542	31.0591	18.5308	1
pf00832	-1.4586	0.198979	-1.58631	0.0818821	-1.98163	0.00762205	-1.08755	0.898076	-1.35858	0.416851	-1.24921	0.67124	1.98163	0.00762205	66.5497	44.4591	46.8265	47.5168	32.3809	1
pf00833	2.24013	0.209779	1.72144	0.402209	2.65753	0.0871455	-1.30131	0.768985	1.18633	0.885274	1.54379	0.651566	2.65753	0.0871455	19.3177	17.3763	42.3617	36.0636	48.8517	2
pf00834	3.8444	0.000193136	5.30456	7.93391e-07	5.23918	9.87849e-07	1.37981	0.448665	1.36281	0.479967	-1.01248	1	5.30456	7.93391e-07	10.749	34.0122	42.7147	65.9829	55.0887	3
pf00835	1.0962	0.894785	-1.26138	0.503139	-1.11756	0.799932	-1.38272	0.3766	-1.22506	0.620332	1.12869	0.90376	1.38272	0.3766	21.9182	18.7142	24.5532	19.5706	18.9934	2
pf00836	-1.16591	0.888798	-1.25639	0.728307	-2.1228	0.131485	-1.0776	1	-1.82073	0.370851	-1.68961	0.544161	2.1228	0.131485	11.0997	7.2433	9.81888	9.86348	5.02093	1
pf00837	1	1	1	1	1	1	1	1	-1	1	-1	1	1	1	0	0.0314624	0	0	0	2
pf00838	1	1	1	1	1	1	1	1	-1	1	-1	1	1	1	0	0.214961	0	0	0	2
pf00839	1	1	1	1	1	1	1	1	-1	1	-1	1	1	1	0	0.0685991	0	0	0	2
pf00840	-2.28469	0.968138	1.88352	1	7.68901	0.305842	4.30325	0.766109	17.567	0.141557	4.08226	0.550098	17.567	0.141557	0.153445	0.157304	0	0.453437	1.96137	3
pf00841	1	1	3.59279	1	1	1	3.59279	1	-1	1	-3.59279	1	3.59279	1	0	0.150414	0	0.352525	0	1
pf00842	3.20812	0.00208704	2.69324	0.00679759	4.68985	1.3632e-05	-1.19118	0.766705	1.46187	0.40971	1.74134	0.275263	4.68985	1.3632e-05	20.3527	32.5406	66.5488	61.2069	92.0025	3
pf00843	-1.11114	0.894785	-1.43234	0.367997	-1.21286	0.68298	-1.28908	0.651954	-1.09154	0.955749	1.18097	0.865885	1.43234	0.367997	16.477	19.9944	15.1952	12.8273	12.9991	2
pf00844	-1.3999	0.276753	-1.5585	0.104796	-2.01391	0.00725582	-1.11329	0.84502	-1.43861	0.314921	-1.29221	0.601008	2.01391	0.00725582	66.9523	41.4346	49.2397	48.4602	32.2416	1
pf00845	-1.12717	0.905927	1.41711	0.473906	-1.36741	0.543141	1.59733	0.385455	-1.21314	0.831242	-1.93778	0.281998	1.93778	0.281998	14.2363	33.8022	13.0723	23.049	10.0483	1
pf00846	-1.16622	0.726897	-1.03738	0.996788	-1.65079	0.0739482	1.1242	0.839535	-1.4155	0.36323	-1.59131	0.250188	1.65079	0.0739482	19.3024	39.0507	16.9465	20.9863	11.2278	1
pf00847	-1.06408	0.948094	-1.39282	0.255597	-1.60261	0.100543	-1.30894	0.467938	-1.5061	0.261495	-1.15062	0.867975	1.60261	0.100543	29.0986	12.8425	28.131	23.7784	17.5952	1
pf00848	-2.83125	0.00102936	-3.7823	1.05162e-05	-5.52961	4.68063e-08	-1.33591	0.548918	-1.95307	0.118581	-1.46197	0.540294	5.52961	4.68063e-08	71.7389	31.8512	26.0333	21.4715	12.3776	5
pf00849	-1.08908	0.909129	-1.67464	0.145553	-1.23745	0.603317	-1.53767	0.33323	-1.13624	0.853731	1.3533	0.619386	1.67464	0.145553	157.861	75.4635	146.743	104.333	120.549	2
pf00850	-1.93026	0.0480351	-2.78641	0.00070216	-1.93636	0.0333627	-1.44354	0.434662	-1.00316	1	1.43899	0.537878	2.78641	0.00070216	44.2406	39.5782	23.2855	17.7689	22.0507	5
pf00851	-1.43981	0.289269	-1.3663	0.319325	-1.02677	1	1.0538	0.989001	1.40227	0.409832	1.33068	0.569383	1.43981	0.289269	40.0859	37.8421	28.6687	33.3772	38.0597	2
pf00852	-1.04601	0.977283	1.63104	0.167175	1.32922	0.484216	1.70609	0.162346	1.39038	0.469444	-1.22707	0.774202	1.70609	0.162346	14.1031	33.248	14.0571	26.3644	18.1868	1
pf00853	1.31314	0.527494	1.44545	0.31164	1.63331	0.147092	1.10076	0.918404	1.24383	0.682798	1.12997	0.898013	1.63331	0.147092	17.5078	23.8555	23.2028	28.0774	27.145	2
pf00854	-8.57506	1.44637e-12	-4.38531	1.22843e-07	-3.01972	6.7985e-05	1.95541	0.114389	2.83969	0.0064906	1.45222	0.485797	8.57506	1.44637e-12	83.0985	67.8896	9.71706	20.861	26.2506	5
pf00855	1.82407	0.286877	1.33946	0.622389	2.35373	0.0798596	-1.3618	0.66669	1.29037	0.745879	1.75723	0.447709	2.35373	0.0798596	105.068	56.134	193.294	153.072	234.284	2
pf00856	-2.06634	0.0247001	-6.10927	9.2251e-10	-5.84699	2.18167e-09	-2.95656	0.00151821	-2.82964	0.00249237	1.04486	1	6.10927	9.2251e-10	811.761	69.2352	401.781	149.015	134.353	5
pf00857	1.49752	0.385164	1.56462	0.279742	1.717	0.165181	1.04481	1	1.14656	0.865998	1.09739	0.956944	1.717	0.165181	11.7668	19.6432	17.8688	20.933	19.5266	2
pf00858	1.26198	0.595475	1.23304	0.596503	1.57952	0.172469	-1.02347	1	1.25163	0.641917	1.281	0.664067	1.57952	0.172469	60.8229	125.805	80.2675	85.7482	92.3827	2
pf00859	-1.24742	0.668724	1.19557	0.687542	1.18947	0.705711	1.49139	0.380038	1.48377	0.39767	-1.00514	1	1.49139	0.380038	26.6091	38.4624	21.709	35.7107	30.2611	1
pf00860	1.6415	0.258361	2.28961	0.017323	2.27925	0.0185848	1.39483	0.454509	1.38852	0.459469	-1.00455	1	2.28961	0.017323	9.11857	30.1476	15.7287	23.9985	20.2867	3
pf00861	3.18152	0.0614387	1.95958	0.282606	4.5586	0.00720412	-1.62358	0.523713	1.43284	0.663915	2.32632	0.294685	4.5586	0.00720412	15.1786	10.8395	49.9	32.8468	67.4553	2
pf00862	-1.35224	0.437012	-2.98388	0.000293758	-1.8285	0.0525608	-2.20662	0.0293437	-1.3522	0.509184	1.63187	0.321564	2.98388	0.000293758	127.468	34.4287	94.8417	46.9379	65.1677	2
pf00863	4.06335	1.86916e-05	6.39563	1.33668e-09	8.15727	6.07539e-12	1.57398	0.172236	2.00752	0.0249187	1.27544	0.598455	8.15727	6.07539e-12	10.7533	45.9843	45.4722	79.0884	85.1427	3
pf00864	2.03727	0.18782	1.21044	0.78055	2.38614	0.0711559	-1.68308	0.395029	1.17125	0.868482	1.97131	0.334281	2.38614	0.0711559	75.7609	50.4817	156.911	101.32	171.386	2
pf00865	1.52891	0.443069	2.9435	0.0133945	1.98611	0.126398	1.92522	0.193102	1.29903	0.703727	-1.48204	0.581231	2.9435	0.0133945	29.6879	9.79433	49.6326	103.153	59.507	3
pf00866	-1.42797	0.360709	-2.48775	0.00481749	-1.85367	0.0632265	-1.74216	0.177905	-1.29812	0.616811	1.34206	0.646666	2.48775	0.00481749	53.7182	24.4138	38.1681	23.7911	27.6131	2
pf00867	2.12783	0.0737147	3.42254	0.000628286	3.08817	0.00194887	1.60847	0.265051	1.45132	0.432312	-1.10828	0.940461	3.42254	0.000628286	9.08328	77.6966	19.9435	35.4169	27.1371	3
pf00868	-1.14057	0.804569	-1.18257	0.67212	-1.04788	0.956125	-1.03682	1	1.08846	0.92181	1.12854	0.90376	1.18257	0.67212	36.8231	50.9937	33.5861	35.3244	34.3257	1
pf00869	-1.65877	0.165274	-1.35143	0.409705	-2.8097	0.00112787	1.22742	0.69336	-1.69385	0.220976	-2.07906	0.129342	2.8097	0.00112787	95.6263	39.4858	59.1968	79.1419	32.671	1
pf00870	-1.36613	0.417587	-1.12617	0.788861	-1.91627	0.0373225	1.21308	0.736685	-1.4027	0.483752	-1.70158	0.257078	1.91627	0.0373225	14.5952	21.767	10.9802	14.6514	7.31722	1
pf00871	-1.57763	0.3091	1.36721	0.388237	-1.12196	0.858364	2.15696	0.0472637	1.40614	0.553369	-1.53396	0.392346	2.15696	0.0472637	13.8036	39.5304	8.95302	21.4288	11.8757	1
pf00872	1.05191	0.979729	-1.91716	0.0564789	-1.57224	0.200345	-2.01668	0.0729897	-1.65386	0.241427	1.21938	0.792242	2.01668	0.0564789	64.7882	20.9035	70.5011	37.9778	40.1614	2
pf00873	-4.42433	0.035345	-4.68258	0.0135577	-2.25843	0.174356	-1.05837	1	1.95903	0.666744	2.07337	0.615041	4.68258	0.0135577	6.22018	1.4961	1.33674	1.38013	2.59713	5
pf00874	1.74075	0.612626	1.16621	0.978567	-1.52102	0.640451	-1.49266	0.744511	-2.64771	0.299186	-1.77383	0.686634	2.64771	0.299186	5.99533	5.5286	10.9043	8.09945	3.78551	1
pf00875	-1.58958	0.438015	-1.78561	0.263331	-3.34325	0.0132724	-1.12332	0.963997	-2.10323	0.27985	-1.87233	0.483099	3.34325	0.0132724	13.3931	7.59491	8.7637	8.44608	3.84619	5
pf00876	-1.36284	0.380974	-2.61802	0.00066612	-2.13156	0.00812828	-1.92101	0.068161	-1.56406	0.249354	1.22822	0.783181	2.61802	0.00066612	33.6863	24.8705	25.2707	14.4134	15.1576	5
pf00877	-1.56336	0.389619	1.69016	0.20023	1.48911	0.356264	2.64234	0.0272587	2.32802	0.0752851	-1.13501	0.943323	2.64234	0.0272587	12.8377	68.8849	8.53169	25.3136	18.7263	1
pf00878	3.5255	0.0183849	4.76717	0.00176993	9.32064	9.8727e-06	1.3522	0.680087	2.64378	0.0798961	1.95517	0.351862	9.32064	9.8727e-06	24.0533	94.7802	92.823	136.682	226.057	3
pf00879	1.41993	0.396318	3.20398	0.00012084	2.01333	0.0276019	2.25644	0.0136437	1.41791	0.390754	-1.59138	0.293122	3.20398	0.00012084	24.8027	121.036	36.5892	89.8759	47.9393	3
pf00880	4.10668	0.0042327	3.63343	0.00624341	6.64004	4.00221e-05	-1.13025	0.906714	1.61689	0.402055	1.82749	0.355313	6.64004	4.00221e-05	9.8336	5.18205	43.032	41.755	65.1979	3
pf00881	1	1	1	1	1	1	1	1	-1	1	-1	1	1	1	0	0	0	0	0	2
pf00882	8.14013	2.83353e-10	7.11216	1.35021e-09	8.25474	7.88294e-11	-1.14454	0.800902	1.01408	1	1.16065	0.832404	8.25474	7.88294e-11	26.8712	65.7224	223.084	217.594	215.332	3
pf00883	-1.00554	1	-1.79231	0.231125	1.12945	0.883171	-1.78243	0.334071	1.13571	0.908564	2.02433	0.316473	2.02433	0.231125	114.663	38.7148	115.141	69.7293	122.423	2
pf00884	-2.58257	0.00104288	-2.37565	0.00126926	-2.53251	0.000730191	1.0871	0.95949	1.01977	1	-1.06603	1	2.58257	0.000730191	28.8565	24.5372	11.5022	13.819	11.0625	5
pf00885	-1.10691	0.944941	-1.13249	0.87791	-1.25058	0.717517	-1.02311	1	-1.12979	0.926488	-1.10427	0.986949	1.25058	0.717517	23.3971	27.1884	21.7649	22.9933	17.807	1
pf00886	-1.76772	0.899914	-4.10023	0.297266	1.23672	1	-2.3195	0.759732	2.18618	0.901992	5.07084	0.483099	5.07084	0.297266	0.823307	0.834997	0.427284	0.126463	1.03227	2
pf00887	-2.51002	0.968138	3.2596	0.744401	1.359	1	8.18167	0.379114	3.41113	1	-2.39852	0.738647	8.18167	0.379114	0.183071	0.278301	0	0.980391	0.279495	1
pf00888	-3.1463	0.0624236	1.44419	0.590289	-1.58494	0.513075	4.54386	0.0131007	1.98513	0.453488	-2.28895	0.322741	4.54386	0.0131007	6.78303	14.3822	2.12717	11.1781	3.9974	5
pf00889	2.83832	0.00739946	3.42519	0.000478993	3.1721	0.00143701	1.20677	0.709782	1.1176	0.877371	-1.07979	0.97557	3.42519	0.000478993	6.2619	13.6542	18.671	24.9719	19.6767	3
pf00890	1	1	1	1	1	1	1	1	-1	1	-1	1	1	1	0	0	0	0	0	2
pf00891	-1.23973	0.784881	1.24224	0.764381	-1.39896	0.58856	1.54005	0.480916	-1.12843	1	-1.73785	0.463521	1.73785	0.463521	6.46573	12.2537	5.37877	9.14734	4.43541	1
pf00892	-1.58772	0.163488	-1.9113	0.0275147	-1.55518	0.144796	-1.2038	0.705181	1.02092	1	1.22899	0.738508	1.9113	0.0275147	61.0268	186.12	38.7755	35.3202	37.1932	2
pf00893	-1.82028	0.035345	-2.29131	0.00178688	-1.4028	0.223061	-1.25877	0.593125	1.29761	0.551861	1.63338	0.25875	2.29131	0.00178688	32.8153	14.8998	18.3668	16.0258	22.5634	2
pf00894	-1.37885	0.25929	-2.17433	0.00129458	-3.51533	5.22997e-07	-1.57692	0.143389	-2.54947	0.00203632	-1.61674	0.283947	3.51533	5.22997e-07	47.7212	27.1956	35.2365	24.4233	12.9059	5
pf00895	-1.67693	0.0734452	-2.70966	0.000106453	-2.57591	0.000251248	-1.61585	0.149049	-1.53609	0.229623	1.05192	1	2.70966	0.000106453	98.5437	40.8535	60.0604	41.3073	36.9428	5
pf00896	3.33456	0.0215027	2.12904	0.143605	5.62117	0.000425617	-1.56622	0.488194	1.68573	0.409832	2.64023	0.153123	5.62117	0.000425617	62.8637	40.7077	219.04	151.107	342.092	3
pf00897	-1.23964	0.832583	1.59381	0.400403	1.6212	0.34518	1.97575	0.236545	2.00971	0.216862	1.01719	1	2.00971	0.216862	5.02524	17.8236	4.14529	9.18206	7.96333	3
pf00898	1.07934	0.954961	1.4978	0.294801	1.03787	0.985843	1.3877	0.476124	-1.03996	1	-1.44315	0.513323	1.4978	0.294801	22.9468	44.5953	25.5647	39.2341	22.9892	1
pf00899	-1.71545	0.160275	-2.05991	0.0359699	-2.40739	0.0100974	-1.2008	0.766705	-1.40336	0.522425	-1.16868	0.883737	2.40739	0.0100974	62.2603	20.1011	37.4495	33.6779	24.9611	5
pf00900	-3.64041	0.000120083	-1.86395	0.0425724	-3.79897	5.85264e-05	1.95307	0.136132	-1.04355	1	-2.03813	0.198429	3.79897	5.85264e-05	21.897	21.3238	6.12444	13.2793	5.49193	5
pf00901	-6.55254	0.000148093	-5.9102	7.39805e-05	-10.7145	4.54888e-06	1.10868	1	-1.63516	0.685424	-1.81288	0.745878	10.7145	4.54888e-06	12.4829	12.1246	1.85035	2.28498	1.02423	5
pf00902	2.34687	0.0157017	3.13916	0.000454845	2.25361	0.0142477	1.33759	0.513141	-1.04139	1	-1.39295	0.534755	3.13916	0.000454845	49.2314	172.8	118.086	174.011	105.179	3
pf00903	-1.19593	0.737449	-1.44325	0.322378	-1.07884	0.895514	-1.2068	0.746854	1.10853	0.931173	1.33777	0.647889	1.44325	0.322378	21.3964	16.1247	18.3097	16.5877	19.2871	2
pf00904	2.44343	0.0890756	4.17389	0.00066316	3.60048	0.00353558	1.70821	0.258783	1.47354	0.511012	-1.15926	0.912726	4.17389	0.00066316	2.97354	4.9982	7.63465	14.5042	10.5774	3
pf00905	1.3698	0.383301	-1.65265	0.0978397	-1.33196	0.37864	-2.26381	0.0124621	-1.82452	0.0826452	1.24077	0.719695	2.26381	0.0124621	96.5997	19.045	134.791	64.593	69.6869	2
pf00906	-2.12497	0.496346	-1.35584	0.866633	-1.15205	1	1.56727	0.822437	1.84451	0.606047	1.17689	0.998268	2.12497	0.496346	2.74248	1.75868	1.25904	2.2456	2.28413	1
pf00907	1.13963	1	1.33777	1	1	1	1.17386	1	-1.13963	1	-1.33777	1	1.33777	1	0	0.116568	0.0174081	0.0461576	0	2
pf00908	1	1	1	1	5.44933	0.797355	1	1	5.44933	0.765836	5.44933	0.820748	5.44933	0.765836	0	0.12957	0	0	0.521463	2
pf00909	-2.77521	0.0230864	-2.39582	0.033271	-2.60765	0.019658	1.15836	0.971756	1.06426	1	-1.08842	1	2.77521	0.019658	15.5005	11.4333	5.63353	7.30045	5.67527	5
pf00910	-1.01321	1	-1.35999	0.384111	-1.83871	0.0545684	-1.34225	0.506288	-1.81474	0.122167	-1.35201	0.588757	1.83871	0.0545684	89.9498	61.3735	91.4527	75.2905	47.6937	1
pf00911	1.75327	0.146548	2.24131	0.0131672	2.2148	0.015517	1.27836	0.57266	1.26324	0.606198	-1.01197	1	2.24131	0.0131672	10.5104	17.8869	19.2703	27.0393	22.6801	3
pf00912	1.7533	0.287983	1.24699	0.727089	-1.17954	0.833604	-1.40603	0.574945	-2.06808	0.190085	-1.47087	0.643484	2.06808	0.190085	14.1788	39.2586	24.948	19.6928	11.1996	1
pf00913	-2.01416	0.0237676	-5.24083	1.00617e-08	-4.06843	1.15781e-06	-2.602	0.00719152	-2.01992	0.0567621	1.28817	0.709197	5.24083	1.00617e-08	102.496	27.2087	52.2457	21.8636	24.4398	5
pf00914	-1.27902	0.504016	-1.6079	0.10587	-3.17895	5.85264e-05	-1.25713	0.600175	-2.48545	0.00881044	-1.97709	0.148941	3.17895	5.85264e-05	27.3269	18.3993	21.998	19.1473	8.26622	5
pf00915	-1.19277	0.986485	1.90261	0.501458	1.1585	1	2.26938	0.374716	1.38183	0.834994	-1.64231	0.768696	2.26938	0.374716	1.59354	2.59036	1.34529	3.54715	1.79973	1
pf00916	1.20431	0.819778	3.12787	0.0119335	3.64724	0.0039926	2.59722	0.0580169	3.02848	0.0281196	1.16605	0.913682	3.64724	0.0039926	43.6461	37.1872	53.759	158.965	151.407	3
pf00917	-1.41784	0.478623	1.16711	0.823432	-1.27883	0.610807	1.65476	0.262791	1.1087	0.960234	-1.49253	0.488796	1.65476	0.262791	8.99614	25.4854	6.52798	12.0074	6.80201	1
pf00918	-3.97063	6.14112e-08	-3.27318	9.19554e-07	-4.11406	1.47064e-08	1.21308	0.689855	-1.03612	1	-1.2569	0.708102	4.11406	1.47064e-08	66.7551	84.6602	16.9881	22.9271	15.4902	5
pf00919	-1.27897	0.456484	-1.70249	0.0388469	-1.59287	0.0754252	-1.33115	0.455046	-1.24544	0.587123	1.06882	1	1.70249	0.0388469	26.5367	30.4938	21.1866	17.4025	15.9673	2
pf00920	-3.14171	0.0382482	-2.82363	0.0437656	-1.73087	0.290751	1.11265	1	1.8151	0.475702	1.63134	0.644388	3.14171	0.0382482	14.4561	11.6886	4.67789	5.72243	8.19053	5
pf00921	2.33992	0.0237027	3.55124	0.000266867	4.53687	1.39538e-05	1.51768	0.3481	1.9389	0.102268	1.27754	0.709733	4.53687	1.39538e-05	121.056	198.005	297.112	492.332	537.41	3
pf00922	2.02475	0.0350245	1.52846	0.208981	2.50789	0.00270456	-1.3247	0.509194	1.23862	0.648873	1.6408	0.275367	2.50789	0.00270456	74.1772	77.2084	154.549	127.347	179.141	3
pf00923	7.06257	0.000479378	7.62973	0.000140807	4.49868	0.00510907	1.08031	0.989001	-1.56992	0.515068	-1.69599	0.505478	7.62973	0.000140807	7.6475	21.7808	53.9507	65.983	33.3037	3
pf00924	4.68332	2.49188e-06	8.3133	4.35295e-11	8.89413	1.11136e-11	1.77509	0.101451	1.89911	0.0702473	1.06987	0.97719	8.89413	1.11136e-11	32.9993	109.535	159.714	315.965	286.281	4
pf00925	-1.9964	0.0192961	-2.44576	0.001045	-1.19847	0.597723	-1.22509	0.656057	1.66579	0.14804	2.04074	0.0737293	2.44576	0.001045	61.5444	73.9379	31.2462	28.02	48.8666	2
pf00926	2.0563	0.114972	2.03459	0.089952	3.17457	0.00247516	-1.01067	1	1.54382	0.357528	1.5603	0.428123	3.17457	0.00247516	9.94014	21.092	21.3217	23.2674	31.0089	3
pf00927	1.53246	0.371003	4.53788	6.50758e-05	6.40066	1.05006e-06	2.96116	0.00813311	4.17671	0.000368856	1.4105	0.581231	6.40066	1.05006e-06	34.7283	72.8328	53.4619	177.362	210.854	3
pf00928	1.11749	0.849265	1.17431	0.694762	1.03484	0.98778	1.05084	0.9822	-1.07987	0.929298	-1.13478	0.886716	1.17431	0.694762	110.423	169.428	128.033	150.487	112.037	2
pf00929	2.46926	0.0251287	5.25637	2.70517e-06	5.39575	1.88666e-06	2.12872	0.0477343	2.18517	0.0441184	1.02652	1	5.39575	1.88666e-06	12.6561	33.9047	32.0281	76.2544	65.9331	3
pf00930	3.10667	0.0035535	4.74442	1.05602e-05	5.38953	1.73196e-06	1.52717	0.309386	1.73482	0.165281	1.13597	0.892107	5.38953	1.73196e-06	8.47644	17.9125	27.1748	45.8292	44.2471	3
pf00931	-1.95844	0.721286	1.04133	1	4.00854	0.260254	2.03939	0.746679	7.85048	0.142543	3.84942	0.427863	7.85048	0.142543	4.48108	2.92005	2.16273	4.84381	17.1302	2
pf00932	4.34193	1.57718e-05	2.12726	0.0241146	3.27169	0.000275796	-2.04109	0.0521858	-1.32712	0.539145	1.53798	0.394893	4.34193	1.57718e-05	98.4764	40.1919	452.128	239.446	316.131	3
pf00933	2.13238	0.0284116	1.2127	0.657788	1.94119	0.0417529	-1.75837	0.131306	-1.09849	0.903841	1.60071	0.328642	2.13238	0.0284116	28.9153	19.0151	63.2535	38.9073	53.2878	2
pf00934	1.25797	0.606675	1.08525	0.926884	1.1002	0.874943	-1.15916	0.798525	-1.1434	0.846402	1.01378	1	1.25797	0.606675	10.786	8.52253	13.9254	13.2644	11.4433	2
pf00935	-1.05417	0.967224	-1.28507	0.525835	-1.06595	0.917779	-1.21903	0.726736	-1.01117	1	1.20556	0.807751	1.28507	0.525835	78.5667	35.2084	76.0723	67.7135	71.4504	2
pf00936	-1.46107	0.259772	-1.29735	0.429023	-1.61152	0.105737	1.12619	0.830707	-1.10297	0.879621	-1.24216	0.700867	1.61152	0.105737	144.559	71.5466	102.071	126.714	87.2599	1
pf00937	-1.19924	0.615072	-1.83577	0.0189089	-1.59537	0.076797	-1.53078	0.190217	-1.33032	0.442075	1.15069	0.830307	1.83577	0.0189089	84.5081	30.6727	72.3031	51.5462	51.1737	2
pf00938	-2.28015	0.00571402	-4.40202	9.86322e-08	-4.56034	5.87199e-08	-1.93058	0.0587428	-2.00001	0.0493741	-1.03597	1	4.56034	5.87199e-08	214.692	51.9375	94.8441	54.2397	45.2063	5
pf00939	-1.42537	0.348982	1.45556	0.25346	2.00917	0.017672	2.07471	0.0328592	2.86381	0.00117829	1.38034	0.479774	2.86381	0.00117829	30.3156	92.6719	21.6823	49.9836	58.7208	3
pf00940	2.77142	0.0201762	3.52046	0.00217961	3.76783	0.00115323	1.27027	0.695683	1.35953	0.581783	1.07027	0.998439	3.76783	0.00115323	8.42548	9.17819	24.6041	34.0179	30.9894	3
pf00941	1.60328	0.201636	1.06566	0.966543	1.02356	1	-1.5045	0.292375	-1.56637	0.276138	-1.04113	1	1.60328	0.201636	12.991	11.1058	21.4741	15.6767	12.7994	2
pf00942	1.02451	1	-1.63447	0.32751	1.4188	0.531826	-1.67453	0.405861	1.38486	0.64897	2.31899	0.216506	2.31899	0.216506	154.174	56.111	159.429	103.206	206.008	2
pf00943	1.44134	0.336643	3.60028	1.94644e-06	2.77537	0.000244674	2.49786	0.00112751	1.92554	0.0357939	-1.29722	0.544153	3.60028	1.94644e-06	15.4486	13.4086	23.0347	63.2454	41.733	3
pf00944	1.45161	0.468084	2.55574	0.00549913	1.85341	0.101473	1.76063	0.136423	1.2768	0.661549	-1.37894	0.544653	2.55574	0.00549913	6.44019	17.9308	9.68062	18.7522	11.6074	3
pf00945	-1.18453	0.684978	1.19754	0.579192	-1.00455	1	1.41853	0.314243	1.17917	0.731588	-1.20299	0.738508	1.41853	0.314243	34.6443	54.0045	29.9129	47.1113	33.1753	1
pf00946	-1.45569	0.389619	-1.13832	0.81612	-1.43051	0.363642	1.27881	0.66669	1.01761	1	-1.25668	0.766949	1.45569	0.363642	17.1773	30.6202	12.1494	17.2227	11.6653	1
pf00947	-1.44594	0.222117	-2.06666	0.00463841	-3.01142	1.27946e-05	-1.42929	0.295559	-2.08267	0.0151877	-1.45714	0.378021	3.01142	1.27946e-05	239.547	72.879	169.266	130.684	76.7257	5
pf00948	-1.97023	0.024258	-3.19274	2.33465e-05	-4.03671	3.83549e-07	-1.62049	0.178516	-2.04885	0.0357939	-1.26434	0.682163	4.03671	3.83549e-07	247.977	99.3178	129.543	87.8005	59.6972	5
pf00950	1.26781	0.55784	1.17341	0.683731	1.17075	0.697691	-1.08045	0.928861	-1.0829	0.916038	-1.00227	1	1.26781	0.55784	40.1554	39.7692	52.1478	52.8901	45.0884	2
pf00951	5.22874	0.00011268	10.5207	9.03619e-10	8.79713	2.44425e-08	2.0121	0.0578298	1.68246	0.20635	-1.19593	0.790258	10.5207	9.03619e-10	4.07746	64.9893	22.4561	50.0802	35.4502	4
pf00952	-2.55342	0.29168	-3.00447	0.167892	-3.12814	0.14766	-1.17664	0.965372	-1.22508	0.943168	-1.04116	1	3.12814	0.14766	22.1572	66.4917	9.58566	8.80069	7.11847	5
pf00953	-1.45505	0.449496	-2.35899	0.0399651	-1.46319	0.389368	-1.62124	0.435381	-1.00559	1	1.61223	0.520767	2.35899	0.0399651	19.6767	14.1253	13.8392	9.28547	13.042	2
pf00954	-2.56122	0.000199213	-3.39113	4.72097e-07	-3.63259	1.78926e-07	-1.32403	0.482984	-1.41831	0.366407	-1.0712	0.985298	3.63259	1.78926e-07	74.2847	85.8521	29.5488	24.4793	19.5905	5
pf00955	-1.98913	0.0110682	-2.28436	0.000998063	-3.12409	3.00437e-05	-1.14842	0.841979	-1.57058	0.302594	-1.3676	0.6198	3.12409	3.00437e-05	22.3231	22.7263	11.4998	10.9785	6.84088	5
pf00956	10.6933	2.2632e-05	20.0914	6.69268e-08	22.5836	2.44425e-08	1.87887	0.316837	2.11193	0.228021	1.12404	0.970325	22.5836	2.44425e-08	20.5169	121.575	221.931	468.054	449.297	4
pf00957	1.65452	0.0952991	1.20277	0.584534	2.02176	0.0090491	-1.37559	0.370045	1.22196	0.620091	1.68092	0.176678	2.02176	0.0090491	94.5757	79.848	160.654	128.202	182.986	2
pf00958	-1.1403	0.739862	-1.35562	0.281062	-1.46422	0.162866	-1.18882	0.681603	-1.28406	0.523821	-1.08011	0.972025	1.46422	0.162866	38.5126	32.8148	34.7159	32.2171	25.3432	1
pf00959	1.86432	0.145823	1.80116	0.143736	3.07684	0.00218017	-1.03507	1	1.65038	0.27198	1.70825	0.322741	3.07684	0.00218017	22.5914	31.5545	43.6459	46.2438	66.1663	3
pf00960	-1.40275	0.324345	-1.68315	0.0848695	-1.69105	0.0807097	-1.19989	0.746679	-1.20553	0.754886	-1.0047	1	1.69105	0.0807097	25.461	19.9516	18.486	16.8644	14.3751	2
pf00961	-1.23098	1	-1.1457	1	-2.04984	0.861123	1.07443	1	-1.66521	0.851936	-1.78916	1	2.04984	0.851936	0.838691	3.71617	0.676244	0.80762	0.333949	5
pf00962	1	1	2.31525	1	20.5774	0.107567	2.31525	1	20.5774	0.127944	8.88774	0.359881	20.5774	0.107567	0	0.562	0	0.180516	2.31055	2
pf00963	4.75639	0.000231832	5.26749	2.84503e-05	5.47909	1.9286e-05	1.10746	0.923432	1.15194	0.829357	1.04017	1	5.47909	1.9286e-05	3.54882	34.6338	17.6469	21.6322	18.9341	3
pf00964	1.11154	0.903823	-2.05373	0.0590885	-2.02865	0.0612615	-2.28281	0.0597417	-2.25493	0.0714985	1.01237	1	2.28281	0.0590885	418.186	65.9635	478.03	229.085	196.027	5
pf00965	-3.93722	1.28524e-07	-4.43003	3.92629e-09	-5.29226	2.20496e-10	-1.12517	0.878888	-1.34416	0.553941	-1.19463	0.812891	5.29226	2.20496e-10	60.7516	83.9211	15.7349	15.3113	10.9471	5
pf00966	-3.66428	9.37709e-05	-6.24609	3.50553e-08	-4.19085	1.20991e-05	-1.70459	0.37413	-1.1437	0.907072	1.49041	0.644388	6.24609	3.50553e-08	35.6797	31.7435	9.8463	6.24694	8.05867	5
pf00967	-1.87767	0.0401906	-1.5029	0.155495	-1.25846	0.487225	1.24936	0.653468	1.49204	0.329047	1.19424	0.746381	1.87767	0.0401906	24.2126	51.0597	13.1298	18.1907	18.5216	2
pf00968	2.16005	0.159289	6.6293	1.02572e-05	5.42764	0.000118924	3.06905	0.00820143	2.51274	0.0441184	-1.2214	0.809337	6.6293	1.02572e-05	4.29398	38.9789	9.77856	33.1848	23.2342	3
pf00969	-1.83339	0.0343638	-1.81904	0.0240654	-1.64001	0.0703578	1.00789	1	1.11792	0.893349	1.10916	0.941367	1.83339	0.0240654	24.3134	43.2408	13.5099	15.0142	14.2513	5
pf00970	1.21721	0.749679	1.00421	1	1.11551	0.883171	-1.21211	0.760524	-1.09117	0.956067	1.11084	0.956843	1.21721	0.749679	12.6667	10.679	15.7293	14.3277	13.6106	2
pf00971	-1.66586	0.0502632	-1.99686	0.00416158	-2.69343	6.38937e-05	-1.19869	0.673688	-1.61684	0.165433	-1.34883	0.527579	2.69343	6.38937e-05	44.13	46.1918	27.348	24.8862	15.723	5
pf00972	-1.12448	0.909129	1.24112	0.686896	2.85573	0.00399839	1.39561	0.544563	3.21122	0.00349333	2.30093	0.096173	3.21122	0.00349333	16.9997	7.99918	15.4236	23.6428	46.6351	2
pf00973	-1.407	0.427146	-1.16965	0.766987	-1.84525	0.0852756	1.20293	0.762785	-1.31148	0.670221	-1.57762	0.427443	1.84525	0.0852756	13.0331	12.499	9.52256	12.6263	6.76642	1
pf00974	-1.82987	0.0084522	-3.0139	4.17439e-07	-3.32141	9.83587e-08	-1.64705	0.0855845	-1.8151	0.0558809	-1.10203	0.944888	3.32141	9.83587e-08	47.1165	14.4334	26.4448	17.6055	13.6171	5
pf00975	-1.4222	0.260649	-2.00508	0.00870048	-2.38479	0.000894792	-1.40984	0.338815	-1.67683	0.123099	-1.18937	0.773922	2.38479	0.000894792	140.892	66.378	101.175	79.1682	56.7762	5
pf00976	2.29859	0.117035	5.27897	6.82827e-05	5.46829	4.55562e-05	2.29661	0.0580169	2.37897	0.0514796	1.03586	1	5.46829	4.55562e-05	4.21911	8.79504	10.1229	25.6663	22.8308	3
pf00977	1	1	1	1	1	1	1	1	-1	1	-1	1	1	1	0	0	0	0	0	2
pf00978	1.03443	1	1.21557	0.576	-1.75051	0.0635524	1.17511	0.723408	-1.81078	0.0976662	-2.12786	0.0563934	2.12786	0.0563934	27.5157	33.393	29.3523	37.7155	15.2005	1
pf00979	-1.18572	0.816845	1.03535	1	-1.77065	0.167481	1.22764	0.739027	-1.49331	0.505389	-1.83325	0.290824	1.83325	0.167481	9.79244	17.5156	8.45815	11.4079	5.28004	1
pf00980	1.64664	0.327991	1.93339	0.124987	2.07814	0.0787919	1.17415	0.826036	1.26205	0.717144	1.07487	1	2.07814	0.0787919	10.7202	31.2518	17.9768	23.3651	21.6301	3
pf00981	5.64548	0.129993	9.47415	0.0115003	6.73752	0.0590706	1.67818	0.594386	1.19343	1	-1.40618	0.799869	9.47415	0.0115003	0.489052	8.27912	3.427	6.38425	3.85214	3
pf00982	1.21608	1	2.50305	1	3.26139	0.793273	2.0583	1	2.6819	0.763878	1.30297	1	3.26139	0.763878	0.0279168	1.34594	0.0619025	0.284371	0.351913	3
pf00983	9.2476	6.54803e-09	8.49378	9.69361e-09	13.0484	1.25179e-11	-1.08875	0.928861	1.41101	0.477417	1.53624	0.432195	13.0484	1.25179e-11	23.7391	121.279	224.704	229.696	300.945	4
pf00984	1.63668	0.231692	3.02272	0.000270242	1.81264	0.0889313	1.84686	0.0596041	1.10751	0.888155	-1.66758	0.217546	3.02272	0.000270242	10.5154	22.79	17.9146	36.543	18.5943	3
pf00985	-1.80898	0.185195	-1.68028	0.219406	-2.16496	0.0575336	1.0766	1	-1.19678	0.892616	-1.28845	0.83343	2.16496	0.0575336	11.0858	16.2939	6.26841	7.43385	4.89132	5
pf00986	1.35582	0.496346	2.04063	0.0304047	1.59206	0.189616	1.50509	0.313926	1.17424	0.789581	-1.28176	0.668257	2.04063	0.0304047	17.6824	28.9742	24.4451	41.1147	27.3238	3
pf00987	-1.33858	0.461582	-2.31162	0.00678374	-1.86818	0.0473621	-1.72691	0.158381	-1.39564	0.457094	1.23736	0.749408	2.31162	0.00678374	102.096	35.299	78.4767	49.2855	52.11	5
pf00988	1.69905	0.309776	1.48092	0.43809	2.92007	0.0126474	-1.14729	0.878419	1.71865	0.315199	1.97179	0.270883	2.92007	0.0126474	28.0536	29.3533	49.3326	46.6197	78.2566	2
pf00989	1.7987	0.0869595	2.69876	0.000853662	2.18906	0.0102782	1.5004	0.271724	1.21703	0.682261	-1.23284	0.713787	2.69876	0.000853662	29.744	41.0059	54.5063	90.9903	63.478	3
pf00990	-5.66698	0.00195453	-35.511	5.83627e-10	-2.73956	0.0625997	-6.26629	0.00467813	2.06857	0.314568	12.9623	0.000178468	35.511	5.83627e-10	499.761	3.4603	87.4257	15.1594	172.336	5
pf00991	1.33649	0.89077	1.33886	0.857471	1.55455	0.677649	1.00177	1	1.16316	1	1.1611	0.963833	1.55455	0.677649	2.42337	2.23239	3.38354	3.7407	3.73282	1
pf00992	3.18474	0.00142442	6.64912	4.48443e-08	9.36432	1.68375e-10	2.08781	0.0504221	2.94037	0.00270162	1.40835	0.527579	9.36432	1.68375e-10	38.8417	127.566	126.628	296.163	354.714	3
pf00993	6.04567	1.90875e-08	11.4894	1.68781e-15	9.55772	2.40503e-13	1.90043	0.0328104	1.58092	0.167123	-1.2021	0.725585	11.4894	1.68781e-15	9.63514	60.1936	59.9551	125.667	88.6772	4
pf00994	-1.34009	0.524134	1.40247	0.409412	-1.07589	0.9299	1.87943	0.110308	1.24556	0.715433	-1.5089	0.444038	1.87943	0.110308	15.1069	30.2915	11.6129	24.2591	13.5953	1
pf00995	1.06376	0.96063	-2.03485	0.0265363	-1.28143	0.500756	-2.16459	0.0361263	-1.36313	0.500409	1.58796	0.359865	2.16459	0.0265363	324.98	78.1301	352.586	177.255	242.963	2
pf00996	-1.45005	0.410675	-1.16007	0.763801	-1.45416	0.354586	1.24997	0.74247	-1.00283	1	-1.25351	0.803697	1.45416	0.354586	16.2559	16.9677	11.4051	15.6682	10.6408	1
pf00997	1.43151	0.268104	1.83871	0.0225625	1.2681	0.465599	1.28445	0.480916	-1.12886	0.82399	-1.44997	0.356794	1.83871	0.0225625	29.25	34.4045	43.0902	61.1321	35.9997	1
pf00998	1.61383	0.213334	2.30158	0.0115135	1.69686	0.12489	1.42616	0.408477	1.05145	0.989884	-1.35637	0.582185	2.30158	0.0115135	60.0977	83.6927	98.5416	154.312	98.759	3
pf00999	3.61859	0.012416	-2.05682	0.145002	1.42329	0.537811	-7.44278	0.00010539	-2.54241	0.0940826	2.92745	0.118932	7.44278	0.00010539	74.2764	14.1988	268.83	40.0365	103.938	2
pf01000	-4.70056	0.000158618	-3.58962	0.00110679	-4.97614	4.20157e-05	1.30949	0.689855	-1.05863	1	-1.38626	0.688089	4.97614	4.20157e-05	169.571	21.1735	39.8989	56.3309	35.2438	5
pf01001	-1.09176	0.987775	1.14923	0.806007	1.13963	0.855758	1.25468	0.725651	1.2442	0.771472	-1.00843	1	1.25468	0.725651	9.56727	20.4947	8.94893	12.4128	10.562	1
pf01002	1.51037	0.278181	1.03709	1	2.00034	0.0285705	-1.45636	0.362519	1.3244	0.520004	1.9288	0.134305	2.00034	0.0285705	34.5111	19.0113	53.4043	40.5746	65.4577	2
pf01003	2.55588	0.00331103	2.0356	0.0232172	4.92121	8.05355e-08	-1.25559	0.594829	1.92544	0.0496003	2.41757	0.0167858	4.92121	8.05355e-08	29.192	44.9338	76.2904	67.4944	138.785	3
pf01004	-1.21828	0.653767	-1.13807	0.768084	-1.51976	0.200345	1.07048	0.946779	-1.24746	0.661433	-1.33538	0.599827	1.51976	0.200345	62.1551	43.0193	52.0367	61.6943	38.9201	1
pf01005	1.09357	0.924305	-1.32425	0.47894	1.1419	0.795119	-1.44816	0.424254	1.04419	1	1.51216	0.448506	1.51216	0.424254	45.2288	26.7477	50.4837	38.1005	48.6013	2
pf01006	-1.42921	0.2481	-1.35735	0.297226	-1.35584	0.311098	1.05294	0.988768	1.05411	0.990237	1.00112	1	1.42921	0.2481	25.2898	29.0019	18.1482	21.0411	17.9598	1
pf01007	-2.51782	0.00537609	-1.98457	0.029661	-3.06553	0.000727413	1.2687	0.708456	-1.21754	0.839888	-1.54469	0.507999	3.06553	0.000727413	17.5315	26.3657	7.12423	10.0186	5.48075	5
pf01008	-2.08115	0.438646	-1.30831	0.841723	1.15394	1	1.59072	0.761216	2.40153	0.385699	1.50971	0.823463	2.40153	0.385699	3.21461	45.9737	1.51063	2.7076	3.56322	2
pf01009	-1.51998	0.181306	-1.19389	0.57754	-1.12683	0.759503	1.27313	0.555164	1.3489	0.449812	1.05951	1	1.51998	0.181306	26.1488	35.2253	17.5365	24.7144	22.2847	1
pf01010	1.1467	0.928073	-1.61105	0.534194	-1.87331	0.336271	-1.84739	0.402921	-2.14812	0.26505	-1.16279	1	2.14812	0.26505	4.67639	3.21546	5.52544	3.21758	2.35374	5
pf01011	-1.2563	0.576408	-1.67458	0.0824352	-2.17372	0.0104038	-1.33294	0.485698	-1.73025	0.170876	-1.29807	0.665068	2.17372	0.0104038	19.5129	24.5408	15.9359	13.0718	8.61343	5
pf01012	-3.74868	0.164559	-1.53942	0.694528	-2.36532	0.356847	2.43512	0.486152	1.58485	0.892631	-1.5365	0.812964	3.74868	0.164559	5.6017	10.0188	1.46303	4.13729	2.20595	5
pf01013	4.83212	0.0861602	4.66517	0.0722501	8.99889	0.00510907	-1.03579	1	1.86231	0.5029	1.92895	0.558443	8.99889	0.00510907	1.57446	1.25695	8.25195	8.67762	14.8033	3
pf01014	-1.15183	0.8724	1.35515	0.477536	1.1476	0.828607	1.5609	0.33323	1.32184	0.623423	-1.18085	0.868043	1.5609	0.33323	8.40027	23.589	7.50831	12.9752	9.35602	1
pf01015	1.2588	0.620452	1.23062	0.611492	1.92173	0.0222921	-1.0229	1	1.52664	0.22197	1.56159	0.263696	1.92173	0.0222921	10.8664	12.9092	14.1903	15.2133	20.3271	2
pf01016	1.04912	1	1.59437	0.218603	1.4201	0.396628	1.51971	0.316139	1.3536	0.527798	-1.12272	0.946263	1.59437	0.218603	10.3598	24.0025	11.3975	19.0474	14.381	1
pf01017	1.61488	0.131235	1.13284	0.775578	1.40142	0.275073	-1.42551	0.323192	-1.15231	0.776722	1.23708	0.692561	1.61488	0.131235	24.1168	29.9569	39.951	30.5632	32.5103	2
pf01018	-1.47018	0.268519	-3.10004	0.000102011	-2.0464	0.01515	-2.10861	0.0337472	-1.39194	0.437389	1.51487	0.410526	3.10004	0.000102011	101.062	29.3628	70.4142	36.3065	47.4443	5
pf01019	1.13072	0.890266	3.25448	0.00192439	1.75555	0.164898	2.87823	0.0110439	1.55259	0.385011	-1.85382	0.266114	3.25448	0.00192439	41.4519	75.8783	49.789	153.363	69.8004	3
pf01020	2.22181	0.0207539	1.70066	0.119933	1.20707	0.65598	-1.30644	0.550417	-1.84066	0.108802	-1.40892	0.51359	2.22181	0.0207539	86.681	70.1827	199.186	165.893	102.142	1
pf01021	1.998	0.33632	-1.15723	0.978687	2.90244	0.0769115	-2.31213	0.276049	1.45267	0.672049	3.35877	0.142849	3.35877	0.0769115	5.19506	12.9356	10.6855	5.05973	14.9324	2
pf01022	2.34887	0.110905	1.64777	0.356269	3.14218	0.017439	-1.42548	0.597036	1.33775	0.693255	1.90693	0.36984	3.14218	0.017439	48.3092	44.02	112.938	86.4601	142.179	2
pf01023	-1.64078	0.0538335	-1.7951	0.0129484	-1.82907	0.010623	-1.09405	0.872915	-1.11475	0.834612	-1.01892	1	1.82907	0.010623	75.3486	106.272	46.7862	47.3242	39.6341	1
pf01024	1.4428	0.479591	3.94643	9.58772e-05	1.86285	0.112341	2.73525	0.00742535	1.29113	0.648722	-2.11849	0.122389	3.94643	9.58772e-05	14.3377	41.8358	21.0974	64.5064	25.2964	3
pf01025	-1.48689	0.199647	-2.51221	0.000477646	-1.72668	0.0440887	-1.68958	0.111954	-1.16127	0.76198	1.45493	0.404236	2.51221	0.000477646	119.634	34.3321	82.4618	53.3555	66.6408	2
pf01026	2.36597	0.0143832	2.05817	0.032152	3.74434	5.11936e-05	-1.14955	0.811989	1.58258	0.262897	1.81925	0.199257	3.74434	5.11936e-05	78.6374	140.154	196.287	186.396	289.691	3
pf01027	1.78806	0.24762	2.29678	0.0351887	1.99161	0.0992569	1.28451	0.611474	1.11384	0.895745	-1.15323	0.912688	2.29678	0.0351887	7.37615	8.09277	13.9227	19.5665	14.4084	3
pf01028	16.1611	3.38979e-05	39.3409	2.58436e-08	15.8287	1.90291e-05	2.4343	0.16524	-1.021	1	-2.48541	0.251737	39.3409	2.58436e-08	2.89061	75.0046	50.3944	135.52	46.4674	4
pf01029	3.54062	0.000283034	5.60518	9.65635e-08	4.02848	2.52584e-05	1.58311	0.205917	1.13779	0.830533	-1.39139	0.494862	5.60518	9.65635e-08	11.543	25.71	42.051	74.1635	45.2242	3
pf01030	5.41749	5.25898e-06	9.23214	1.47396e-10	9.19365	1.83844e-10	1.70414	0.110243	1.69703	0.122215	-1.00419	1	9.23214	1.47396e-10	4.80202	24.0956	27.3244	51.3192	43.6277	4
pf01031	2.11895	0.0241153	2.89337	0.000445851	2.34182	0.00580931	1.36548	0.436008	1.10518	0.877371	-1.23552	0.713566	2.89337	0.000445851	25.9763	61.4176	56.2678	85.1535	58.4607	3
pf01032	6.95671	1.14481e-05	16.0192	2.4269e-10	16.6514	1.30654e-10	2.3027	0.0631086	2.39357	0.0558809	1.03946	1	16.6514	1.30654e-10	17.0604	73.9704	125.299	318.362	276.507	4
pf01033	2.16368	0.0336633	2.7011	0.00241086	4.5796	1.52181e-06	1.24838	0.633287	2.11658	0.0309876	1.69546	0.230842	4.5796	1.52181e-06	16.1929	58.334	35.2615	48.9356	69.5999	3
pf01034	-1.57954	0.0780685	-1.74721	0.0179042	-1.97324	0.00428111	-1.10615	0.859335	-1.24925	0.580181	-1.12937	0.874725	1.97324	0.00428111	45.6314	34.6775	29.6517	29.4038	22.0966	1
pf01035	1.24068	0.752702	-1.17397	0.782972	1.67818	0.270091	-1.45652	0.5305	1.35263	0.647083	1.97013	0.290934	1.97013	0.270091	131.991	81.794	170.927	127.476	213.836	2
pf01036	2.90211	0.0499706	4.17843	0.00137558	4.34331	0.000958347	1.43979	0.496913	1.4966	0.457094	1.03946	1	4.34331	0.000958347	1.98354	7.89459	6.1453	9.78593	8.70451	3
pf01037	1.0734	0.974912	1.71044	0.0772906	1.61287	0.11926	1.59348	0.178615	1.50258	0.271805	-1.0605	0.998933	1.71044	0.0772906	12.9373	47.2129	14.2491	25.0423	20.0912	3
pf01038	2.33672	0.143488	5.01775	0.0010751	3.54551	0.0121551	2.14735	0.170907	1.5173	0.548931	-1.41524	0.689429	5.01775	0.0010751	7.51461	140.909	17.9993	43.8569	25.7375	3
pf01039	1.60494	0.218143	2.92411	0.0010751	4.15492	1.38251e-05	1.82195	0.115104	2.58884	0.00775881	1.42092	0.505506	4.15492	1.38251e-05	174.08	256.122	289.506	578.532	704.023	3
pf01040	1.88736	0.14537	2.32221	0.0317799	3.95155	0.000341682	1.2304	0.741156	2.09369	0.098492	1.70163	0.359865	3.95155	0.000341682	157.869	148.757	313.673	419.839	605.763	3
pf01041	1.43754	0.353503	1.07131	0.931051	1.62798	0.135195	-1.34185	0.496913	1.13247	0.832373	1.51961	0.378678	1.62798	0.135195	22.3552	29.9409	32.9386	26.9604	34.9357	2
pf01042	-1.07694	0.930025	-2.3934	0.00838371	-1.69209	0.126961	-2.22241	0.040178	-1.57121	0.308145	1.41446	0.550098	2.3934	0.00838371	194.244	53.1551	183.062	89.7094	109.951	2
pf01043	1.98173	0.0319525	2.98214	8.83235e-05	2.68039	0.000489509	1.50481	0.21481	1.35254	0.421163	-1.11258	0.90376	2.98214	8.83235e-05	17.4882	33.0853	35.7547	59.3067	44.9978	3
pf01044	1.23813	0.786073	-1.23253	0.721986	1.60078	0.346562	-1.52603	0.497211	1.2929	0.724536	1.97301	0.310221	1.97301	0.310221	21.9183	37.3325	27.68	20.0354	34.6793	2
pf01045	8.00898	0.0870735	3.90888	0.362676	13.3892	0.00965758	-2.04892	0.57266	1.67177	0.646479	3.42533	0.257078	13.3892	0.00965758	0.500775	0.344285	5.01632	2.63262	8.1326	3
pf01046	-1.4599	0.275812	-1.1665	0.689678	-1.62886	0.113109	1.25152	0.619822	-1.11573	0.871115	-1.39636	0.501738	1.62886	0.113109	43.6181	73.1601	30.8361	42.0389	25.8292	1
pf01047	-1.34444	0.404407	-1.28836	0.444209	-1.14453	0.719699	1.04353	0.991307	1.17466	0.750935	1.12566	0.892041	1.34444	0.404407	164.5	138.645	126.07	145.816	140.977	1
pf01048	1.47339	0.879054	1.8941	0.655034	2.35607	0.510225	1.28554	0.958234	1.59908	0.830831	1.2439	1	2.35607	0.510225	2.16495	7.35227	3.10583	4.69388	4.94602	1
pf01049	-1.00668	1	1.76226	0.100703	1.31593	0.488152	1.77403	0.14297	1.32472	0.572258	-1.33918	0.606112	1.77403	0.100703	24.7478	49.7992	25.1874	48.4786	31.3616	1
pf01050	-1.00674	1	2.78079	0.00260345	1.35038	0.592895	2.79953	0.00544051	1.35948	0.644761	-2.05926	0.132606	2.79953	0.00260345	5.19743	16.2258	5.32722	16.6717	6.82905	1
pf01051	-2.28026	0.00146549	-2.57019	9.80618e-05	-3.75662	2.73757e-07	-1.12715	0.835857	-1.64745	0.190085	-1.46161	0.438079	3.75662	2.73757e-07	41.8749	43.0897	18.8427	18.3377	10.6825	5
pf01052	55.7323	1.37583e-05	208.14	2.77307e-11	103.849	3.09486e-08	3.73463	0.0131007	1.86335	0.335949	-2.00425	0.322685	208.14	2.77307e-11	0.0906533	40.7562	12.0093	50.9318	21.1972	4
pf01053	-1.53452	0.16282	-2.07247	0.0064475	-1.79047	0.0335053	-1.35056	0.432292	-1.16679	0.765836	1.1575	0.839657	2.07247	0.0064475	75.2188	31.182	50.0907	40.7637	40.0768	5
pf01054	2.44646	0.132689	8.0732	3.70329e-07	5.43381	0.000108565	3.29996	0.0021208	2.22109	0.0772322	-1.48573	0.479774	8.0732	3.70329e-07	3.05473	40.5683	7.96012	29.3393	16.5471	3
pf01055	1.04137	1	1.16817	0.718915	-1.1484	0.756375	1.12176	0.855136	-1.19591	0.748647	-1.34152	0.591588	1.34152	0.591588	35.8479	71.464	38.2162	48.2259	30.202	1
pf01056	1.17291	0.9271	2.06467	0.233009	2.10029	0.212395	1.7603	0.448665	1.79067	0.440774	1.01725	1	2.10029	0.212395	8.45797	18.5339	10.193	20.0249	17.3826	1
pf01057	-1.43138	0.252526	-1.96941	0.0166576	-1.94148	0.0244491	-1.37589	0.451591	-1.35637	0.497528	1.01439	1	1.96941	0.0166576	21.2087	18.8231	15.2138	12.1225	10.4728	5
pf01058	-1.83964	0.062389	-1.43171	0.242652	-1.49307	0.206731	1.28493	0.576445	1.23212	0.705995	-1.04286	1	1.83964	0.062389	18.6195	21.9701	10.3744	14.6933	12.0408	1
pf01059	1.03427	0.999971	-1.71993	0.0609927	-1.00362	1	-1.77887	0.0849865	-1.03802	1	1.71372	0.199257	1.77887	0.0609927	177.624	99.1859	187.001	115.616	167.828	2
pf01060	3.09453	0.000334602	2.12335	0.0146014	2.05003	0.0198612	-1.45738	0.324435	-1.50951	0.282062	-1.03577	1	3.09453	0.000334602	70.8133	28.9385	223.102	171.605	139.068	3
pf01061	-1.80878	0.103088	1.2773	0.533526	-1.65336	0.136108	2.31034	0.0198446	1.094	0.944083	-2.11183	0.0962265	2.31034	0.0198446	33.8974	48.8045	19.2983	49.6109	19.729	1
pf01062	-1.88329	0.183473	-2.00939	0.10862	-2.1411	0.0781724	-1.06696	1	-1.13689	0.935119	-1.06555	1	2.1411	0.0781724	28.4977	42.0073	15.6883	15.971	12.8154	5
pf01063	-1.9472	0.0522498	-1.52033	0.215338	-1.2924	0.485858	1.28078	0.612428	1.50666	0.351005	1.17637	0.83309	1.9472	0.0522498	30.3845	53.6296	16.0248	22.5206	22.6712	2
pf01064	1.19671	0.702436	1.35389	0.377697	1.03288	1	1.13135	0.835086	-1.15862	0.78324	-1.31079	0.59213	1.35389	0.377697	17.4456	20.2934	21.5027	26.9257	17.5084	1
pf01065	-2.98141	0.479591	-1.71998	0.597801	-2.35432	0.433102	1.73339	0.91516	1.26636	1	-1.3688	0.956843	2.98141	0.433102	2.10478	2.46785	0.643288	1.33098	0.79629	5
pf01066	1.91944	0.310171	1.81053	0.322048	1.11608	1	-1.06015	1	-1.71981	0.417139	-1.62223	0.558443	1.91944	0.310171	2.9039	6.21728	5.82607	6.03133	3.13458	1
pf01067	1.53535	0.166684	2.12032	0.00563542	1.96209	0.0131402	1.381	0.362213	1.27794	0.522548	-1.08064	0.948711	2.12032	0.00563542	677.055	717.249	1080.96	1622.89	1283.68	3
pf01068	2.66324	0.456484	3.05572	0.328064	4.9326	0.126811	1.14737	1	1.85211	0.685358	1.61422	0.83007	4.9326	0.126811	1.7689	9.49906	4.7442	6.05672	8.69904	3
pf01069	-1.17781	0.693139	-2.08546	0.00966667	-1.21755	0.565896	-1.77062	0.0947372	-1.03374	1	1.71283	0.209686	2.08546	0.00966667	218.731	57.7985	190.073	116.116	170.195	2
pf01070	1.76708	0.137895	2.1035	0.0282325	3.3117	0.000166041	1.19038	0.752257	1.87411	0.0867041	1.57438	0.323385	3.3117	0.000166041	15.934	45.8245	28.7653	38.1595	50.6432	3
pf01071	2.19287	0.1244	-1.08085	0.931159	2.00409	0.142673	-2.37015	0.0959482	-1.0942	0.955749	2.16611	0.243025	2.37015	0.0959482	57.832	14.47	128.771	58.6105	111.66	2
pf01072	2.19957	0.183599	2.2186	0.15109	2.76728	0.0438019	1.00865	1	1.2581	0.817648	1.24731	0.818259	2.76728	0.0438019	2.62184	3.85179	6.08036	6.79058	7.28984	3
pf01073	4.52582	0.000399087	10.3067	2.46832e-09	6.02535	6.77074e-06	2.27731	0.0337472	1.33133	0.595707	-1.71055	0.288128	10.3067	2.46832e-09	6.17124	11.3405	28.8553	72.059	36.4085	3
pf01074	8.18236	0.0605063	42.2573	4.3333e-06	51.6111	9.97658e-07	5.16444	0.0136437	6.30761	0.00493707	1.22135	0.911429	51.6111	9.97658e-07	0.328758	13.3996	3.65665	21.4201	22.2778	4
pf01075	-1.42716	0.864012	3.03686	0.289588	2.21539	0.491132	4.33408	0.179212	3.16171	0.344353	-1.3708	0.920916	4.33408	0.179212	2.57909	44.2309	1.85529	9.43608	5.52697	1
pf01076	-1.16707	0.770555	1.08063	0.885512	-1.67758	0.0933323	1.26118	0.59514	-1.43743	0.377104	-1.81285	0.169775	1.81285	0.0933323	18.9835	35.3734	16.6708	23.1811	10.8802	1
pf01077	1.25691	0.668988	-1.29789	0.578197	-1.39434	0.441543	-1.63132	0.288448	-1.75255	0.220976	-1.07431	1	1.75255	0.220976	13.3043	12.8694	17.0539	11.4643	9.15668	1
pf01078	1.8475	0.229455	2.47743	0.0183814	2.2965	0.0361337	1.34096	0.519372	1.24303	0.687946	-1.07878	0.987388	2.47743	0.0183814	5.00285	27.3756	9.63817	14.1968	11.2643	3
pf01079	-1.26878	0.563794	-1.02105	1	1.22045	0.589551	1.24262	0.632912	1.54848	0.241427	1.24613	0.683981	1.54848	0.241427	39.3119	226.726	31.6529	43.7797	46.0638	2
pf01080	1.48205	0.230841	1.59106	0.115231	1.2026	0.594638	1.07355	0.922478	-1.23238	0.622154	-1.32302	0.550112	1.59106	0.115231	177.205	118.204	269.305	318.234	206.418	1
pf01081	1.01738	1	-1.25349	0.433235	-1.23528	0.471485	-1.27527	0.47885	-1.25674	0.526546	1.01474	1	1.27527	0.433235	31.5448	39.9071	32.8529	28.3982	24.5808	2
pf01082	1.30055	0.561263	2.26809	0.0119335	1.8895	0.055533	1.74394	0.143389	1.45284	0.386032	-1.20037	0.786858	2.26809	0.0119335	48.8951	124.685	65.1257	126.589	88.7169	3
pf01083	1.09684	0.91649	-1.41499	0.385966	-1.25741	0.596319	-1.55202	0.343829	-1.37919	0.531681	1.12532	0.934101	1.55202	0.343829	97.5645	42.6951	108.197	75.68	73.4279	2
pf01084	-1.59996	0.406899	1.04813	1	-1.02368	1	1.67697	0.415301	1.56295	0.504989	-1.07295	1	1.67697	0.406899	15.2444	19.9163	9.73704	18.2395	14.4495	1
pf01085	1.72787	0.513318	2.78446	0.0421244	2.24187	0.16163	1.6115	0.402353	1.29747	0.770421	-1.24203	0.869516	2.78446	0.0421244	2.82973	14.5761	5.10803	9.13578	6.27293	3
pf01086	-1.57733	0.177857	-2.50439	0.0026679	-2.38254	0.00496252	-1.58774	0.307442	-1.51049	0.374211	1.05114	1	2.50439	0.0026679	27.2685	19.4676	18.0102	12.2663	11.0763	5
pf01087	1.87834	0.235705	1.20961	0.775578	2.28773	0.0761567	-1.55285	0.476373	1.21795	0.81341	1.8913	0.355289	2.28773	0.0761567	29.9435	14.6522	57.131	39.9022	65.0101	2
pf01088	-1.13941	0.898614	1.7552	0.159712	1.18986	0.850211	1.99989	0.0891335	1.35574	0.606851	-1.47513	0.508039	1.99989	0.0891335	8.07322	40.2003	7.37552	16.3545	9.37382	1
pf01089	1.45865	0.93859	1.3443	1	1.35132	1	-1.08506	1	-1.07942	1	1.00522	1	1.45865	0.93859	0.736696	4.34832	1.17841	1.21854	1.03449	2
pf01090	1.05019	1	1.76613	0.100923	1.68142	0.133541	1.68173	0.184497	1.60106	0.253289	-1.05038	1	1.76613	0.100923	20.6033	50.0106	22.3822	41.5316	33.4883	3
pf01091	-2.7282	0.000542857	-3.2843	1.60593e-05	-2.52313	0.000827811	-1.20383	0.714015	1.08128	0.951449	1.30167	0.647068	3.2843	1.60593e-05	71.4399	107.782	26.7218	24.5508	27.3875	5
pf01092	-3.17973	0.000201802	-2.36944	0.00264589	-3.25276	0.000100651	1.34197	0.641716	-1.02297	1	-1.37279	0.665618	3.25276	0.000100651	20.9314	24.8475	6.72883	9.95307	6.17746	5
pf01093	-1.23227	0.675945	1.00319	1	-1.98206	0.0550199	1.2362	0.689855	-1.60846	0.333635	-1.98838	0.179072	1.98838	0.0550199	23.2233	10.56	19.7296	26.9055	11.3825	1
pf01094	1.49064	0.44811	1.07938	0.944001	2.27391	0.0456431	-1.38101	0.578294	1.52546	0.434711	2.10668	0.195723	2.27391	0.0456431	30.533	27.1494	46.1267	36.5225	65.4977	2
pf01095	-2.92276	8.50745e-05	-3.08447	1.35764e-05	-5.65594	7.60652e-10	-1.05533	1	-1.93513	0.132598	-1.83368	0.269902	5.65594	7.60652e-10	40.0804	30.6185	14.0369	14.599	6.74978	5
pf01096	-2.63864	0.00500103	-3.18703	0.000511966	-2.38489	0.00779898	-1.20783	0.838385	1.1064	0.948237	1.33634	0.73568	3.18703	0.000511966	22.9497	21.9298	8.88744	8.08787	9.26792	5
pf01097	-1.07396	0.929338	-1.79529	0.0605879	-1.03468	0.978106	-1.67165	0.1707	1.03797	1	1.73512	0.229328	1.79529	0.0605879	97.3886	27.7817	93.7752	60.9276	90.6137	2
pf01098	-8.5854	0.181985	-4.28893	0.375971	-6.70075	0.142326	2.00176	1	1.28126	1	-1.56233	1	8.5854	0.142326	1.23103	0.477995	0.0377842	0.22017	0.0780448	5
pf01099	-1.43945	0.49805	-2.04607	0.142051	-2.84177	0.0230879	-1.42142	0.66951	-1.9742	0.292149	-1.38889	0.773233	2.84177	0.0230879	9.26981	4.40443	6.73706	5.09534	3.11877	5
pf01100	1.26314	0.584232	1.83344	0.044182	-1.17658	0.722117	1.45149	0.317612	-1.48618	0.338392	-2.15719	0.0583964	2.15719	0.044182	21.1654	33.8542	27.5227	43.8538	17.2603	1
pf01101	-1.2671	0.692067	1.29637	0.517942	-1.02105	1	1.64262	0.251776	1.24097	0.760217	-1.32366	0.643015	1.64262	0.251776	10.4737	18.0563	8.44797	15.3484	9.87269	1
pf01102	1.77995	0.358872	2.21779	0.13299	1.05391	1	1.24598	0.83801	-1.68891	0.480848	-2.10435	0.340352	2.21779	0.13299	3.55711	7.32958	6.6331	9.18135	3.64311	1
pf01103	-1.00721	1	1.63997	0.210191	1.15149	0.825943	1.65179	0.253299	1.15979	0.831929	-1.42422	0.581231	1.65179	0.210191	7.52801	28.308	7.65432	13.9986	8.32188	1
pf01104	-1.1258	1	1.2309	1	1.13938	1	1.38575	1	1.28272	1	-1.08033	1	1.38575	1	0.0567328	1.99116	0.0379085	0.110447	0.0783015	2
pf01105	-1.50291	1	1.11866	1	5.27668	0.54779	1.68124	1	7.93038	0.549019	4.71697	0.625591	7.93038	0.54779	0.0610341	0.254029	0	0.0932664	0.814192	2
pf01106	-1.18477	0.686976	1.09172	0.859911	1.89308	0.0166704	1.29343	0.516748	2.24287	0.00495601	1.73405	0.140032	2.24287	0.00495601	26.075	20.7292	22.8469	32.3451	47.8438	2
pf01107	1.08581	0.885264	-1.28512	0.40903	-1.32621	0.332453	-1.3954	0.343446	-1.44002	0.299267	-1.03198	1	1.44002	0.299267	249.845	74.3099	278.031	218.244	182.155	2
pf01108	-1.03394	1	1.38049	0.559237	1.04408	1	1.42735	0.525692	1.07953	0.97835	-1.3222	0.745878	1.42735	0.525692	7.4915	13.3644	7.54149	11.8829	7.61936	1
pf01109	1.97102	0.0999113	1.72046	0.173652	2.7884	0.00518606	-1.14563	0.850701	1.4147	0.498552	1.62073	0.392686	2.7884	0.00518606	26.0561	29.2565	51.8963	49.2737	68.8987	3
pf01110	1.62828	0.10001	1.64174	0.0668218	1.10941	0.841247	1.00827	1	-1.4677	0.241427	-1.47983	0.309162	1.64174	0.0668218	20.6298	29.8061	34.7303	38.2374	22.1006	1
pf01111	-2.13553	0.119056	-1.68056	0.249973	-1.23848	0.739145	1.27072	0.781329	1.72431	0.378349	1.35695	0.77374	2.13553	0.119056	8.18452	11.8344	3.84215	5.42219	6.34565	2
pf01112	-5.79643	0.574566	1.09605	1	-2.23001	0.896046	6.35318	0.525692	2.59929	1	-2.4442	0.904912	6.35318	0.525692	0.584222	2.71843	0	0.729689	0.185966	1
pf01113	-1.52812	0.600756	9.53205	7.63913e-06	4.04773	0.00748739	14.5661	2.1876e-07	6.18541	0.00148443	-2.35491	0.18668	14.5661	2.1876e-07	5.72332	424.603	3.83331	61.3737	22.561	3
pf01114	-1.22877	0.830686	-1.40453	0.580134	1.23408	0.785532	-1.14304	0.935742	1.51639	0.572744	1.73329	0.495045	1.73329	0.495045	11.193	11.7601	9.43643	8.96384	13.4999	2
pf01115	-2.60069	0.000428713	-3.73242	4.52283e-07	-3.82344	6.59307e-07	-1.43517	0.452919	-1.47017	0.416851	-1.02439	1	3.82344	4.52283e-07	34.0385	14.9709	13.3775	10.1983	8.52264	5
pf01116	-1.93037	0.659874	1.47198	0.71655	-1.1741	1	2.84146	0.307442	1.64412	0.834994	-1.72826	0.700867	2.84146	0.307442	2.33252	17.8629	1.17521	3.89705	1.88032	1
pf01117	-1.05124	1	1.03248	1	1.08362	1	1.08538	1	1.13915	0.969777	1.04954	1	1.13915	0.969777	4.92115	18.366	4.78291	5.72268	5.17964	1
pf01118	1.40715	0.49149	1.35195	0.512431	2.34608	0.0181706	-1.04084	1	1.66725	0.246736	1.73534	0.291564	2.34608	0.0181706	17.7605	22.0003	25.5335	27.0104	40.1597	3
pf01119	1.42008	0.479618	1.41509	0.435438	2.59322	0.0132865	-1.00352	1	1.82611	0.201676	1.83254	0.280328	2.59322	0.0132865	101.323	215.672	143.467	157.161	246.71	3
pf01120	1.05713	1	1.82711	0.083725	1.58046	0.220345	1.72837	0.159737	1.49505	0.37073	-1.15606	0.8891	1.82711	0.083725	10.452	38.4444	11.3928	21.9263	16.0168	3
pf01121	-3.2077	3.26552e-05	-2.1922	0.00209416	-3.58667	3.97086e-06	1.46323	0.413188	-1.11815	0.907615	-1.63611	0.341047	3.58667	3.97086e-06	25.2199	25.6394	7.94651	12.854	6.6725	5
pf01122	-1.52763	0.19528	-2.1176	0.00897647	-1.71529	0.0616147	-1.3862	0.444241	-1.12285	0.858694	1.23454	0.748886	2.1176	0.00897647	33.0295	33.6869	22.0391	17.4998	18.5965	2
pf01123	-1.15592	0.837737	-1.21789	0.708875	1.36133	0.532896	-1.05361	1	1.57359	0.41688	1.65795	0.442324	1.65795	0.41688	102.057	74.9864	89.0519	91.7103	131.149	2
pf01124	-1.44608	0.324866	-1.54479	0.194023	-1.94534	0.037905	-1.06826	0.965372	-1.34525	0.551861	-1.25929	0.744827	1.94534	0.037905	43.1505	43.4571	30.5212	31.8857	21.2649	5
pf01125	1.03804	1	1.85646	0.13626	1.86802	0.116977	1.78843	0.18877	1.79957	0.201676	1.00623	1	1.86802	0.116977	8.02666	23.0712	8.54392	17.0741	14.5119	3
pf01126	1.02721	1	-1.97011	0.0166606	-1.60933	0.100209	-2.02372	0.0241274	-1.65312	0.137616	1.22418	0.747572	2.02372	0.0166606	31.6205	12.7625	33.4376	17.9634	18.8674	2
pf01127	-1.15015	0.733736	-2.18409	0.0032437	-1.63257	0.0752329	-1.89896	0.0413059	-1.41944	0.337548	1.33782	0.528688	2.18409	0.0032437	339.539	116.916	300.932	173.004	197.865	2
pf01128	2.16188	0.0548346	2.50445	0.0128169	3.33556	0.000925763	1.15846	0.830766	1.5429	0.350447	1.33185	0.64973	3.33556	0.000925763	19.1769	29.0418	42.2185	54.0204	61.8184	3
pf01129	-1.49357	0.621186	1.98277	0.285193	1.06315	1	2.9614	0.102191	1.58788	0.611757	-1.865	0.490596	2.9614	0.102191	10.1809	23.3762	7.08622	22.8064	10.429	1
pf01130	1.10016	1	11.7005	0.000110239	15.0198	1.87703e-05	10.6353	0.000406892	13.6524	9.6806e-05	1.28369	0.832533	15.0198	1.87703e-05	1.71963	42.1453	1.98554	24.4243	26.3851	3
pf01131	-1.66677	0.0459348	-1.75694	0.0162154	-2.41064	0.000250048	-1.0541	0.977727	-1.44629	0.294608	-1.37207	0.477578	2.41064	0.000250048	40.5841	60.5837	24.8877	25.9477	16.1345	5
pf01132	-1.10848	0.957285	1.37669	0.45374	1.4061	0.442451	1.52604	0.376655	1.55864	0.382495	1.02136	1	1.55864	0.376655	6.91389	13.9797	6.4288	10.7855	9.44727	1
pf01133	-1.28984	0.520173	-1.1415	0.750189	1.10959	0.826459	1.12995	0.830707	1.43119	0.348483	1.2666	0.642373	1.43119	0.348483	14.5586	21.1369	11.6105	14.4061	15.6276	2
pf01134	-1.6642	0.263677	-2.96993	0.00484919	-1.60846	0.254703	-1.7846	0.274426	1.03466	1	1.84645	0.353659	2.96993	0.00484919	22.1241	8.12237	13.6054	8.24451	13.1383	2
pf01135	-2.38124	0.36799	-5.05851	0.108447	-4.35115	0.10327	-2.12431	0.889359	-1.82726	0.888155	1.16257	1	5.05851	0.10327	2.55243	5.76296	1.02796	0.45811	0.475501	5
pf01136	-1.39122	0.35973	-1.08895	0.879281	-1.69819	0.108408	1.27758	0.583972	-1.22065	0.801474	-1.55948	0.400651	1.69819	0.108408	14.6756	9.26133	10.9005	15.2812	8.32724	1
pf01137	-2.89638	0.000568128	-2.94267	0.000223803	-2.06111	0.0134815	-1.01598	1	1.40525	0.481037	1.42771	0.532127	2.94267	0.000223803	41.5454	116.166	14.7051	15.972	19.6921	5
pf01138	-1.90165	0.0439968	-3.13973	6.50758e-05	-4.36729	2.34355e-07	-1.65106	0.171399	-2.29658	0.0143517	-1.39098	0.507721	4.36729	2.34355e-07	2476.61	398.17	1332.29	890.281	550.933	5
pf01139	-1.12416	0.858088	1.4006	0.350253	-1.02358	1	1.5745	0.243584	1.09826	0.941652	-1.43362	0.490565	1.5745	0.243584	14.5927	19.0545	13.3224	23.3219	13.8016	1
pf01140	11.5693	1.50252e-07	24.5924	1.09336e-11	14.5777	5.02251e-09	2.12567	0.119147	1.26004	0.738584	-1.68699	0.418194	24.5924	1.09336e-11	20.9319	528.856	250.441	585.857	290.571	4
pf01141	1.30518	0.609656	-1.16283	0.761172	1.81707	0.125364	-1.5177	0.399623	1.3922	0.530225	2.11294	0.162123	2.11294	0.125364	205.91	124.464	274.321	196.339	355.723	2
pf01142	1.24628	0.654781	1.07486	0.961569	-1.18311	0.767593	-1.15948	0.811587	-1.47449	0.400585	-1.27168	0.749408	1.47449	0.400585	10.52	6.91935	13.5377	12.8117	8.58628	1
pf01143	-4.00314	4.60664e-08	-4.79196	2.86484e-10	-6.71265	2.71648e-12	-1.19705	0.789229	-1.67684	0.365057	-1.40081	0.627655	6.71265	2.71648e-12	32.5094	18.033	8.28322	7.56563	4.58706	5
pf01144	-1.20507	0.650278	1.24728	0.502113	-1.14045	0.742916	1.50307	0.237912	1.05666	0.977861	-1.42247	0.419249	1.50307	0.237912	30.6277	38.6849	26.1194	43.1581	26.0453	1
pf01145	1.89621	0.0657822	1.1693	0.721263	-1.14951	0.780235	-1.62167	0.21295	-2.17972	0.0324613	-1.34412	0.608265	2.17972	0.0324613	33.2887	29.6682	64.5405	43.256	27.9311	1
pf01146	-1.07352	0.924014	-1.67176	0.100308	-2.01196	0.0195768	-1.55727	0.249061	-1.87417	0.0848036	-1.2035	0.775732	2.01196	0.0195768	208.674	103.261	199.169	138.554	100.597	5
pf01147	2.9166	0.215223	5.22419	0.00855366	5.21641	0.00815693	1.7912	0.387832	1.78853	0.392515	-1.00149	1	5.22419	0.00815693	1.53643	30.9476	4.81149	9.65394	8.15898	3
pf01148	36.2587	0.00143746	9.54757	0.0650993	6.90653	0.144156	-3.79769	0.164358	-5.24993	0.0823791	-1.3824	0.912688	36.2587	0.00143746	0.487109	2.99751	22.1255	6.35845	3.92162	3
pf01149	3.47292	0.00551095	6.10589	9.28377e-06	1.53349	0.447252	1.75814	0.220534	-2.26472	0.0945021	-3.9817	0.00434479	6.10589	9.28377e-06	6.79687	31.5688	24.5504	47.9904	10.1569	3
pf01150	2.18641	0.292034	3.42097	0.0386053	9.37722	3.68254e-05	1.56465	0.552536	4.28887	0.00764259	2.7411	0.146092	9.37722	3.68254e-05	3.81638	2.60368	8.59738	14.8277	34.2573	3
pf01151	-1.80332	0.113616	1.4545	0.269345	1.3037	0.459916	2.62293	0.00679475	2.35098	0.0223524	-1.11567	0.930453	2.62293	0.00679475	26.9801	153.195	15.1315	44.4032	33.7863	1
pf01152	1.27899	0.550883	1.43319	0.281479	1.19883	0.652076	1.12057	0.859	-1.06687	0.961296	-1.1955	0.783181	1.43319	0.281479	18.2503	36.3674	24.0823	29.9249	21.0949	1
pf01153	-1.76528	0.483669	-1.2698	0.78409	-1.62839	0.51594	1.3902	0.798334	1.08407	1	-1.2824	0.938532	1.76528	0.483669	9.03767	48.4763	5.24019	7.8241	5.37968	5
pf01154	1.21202	0.839633	1.50637	0.484879	1.2521	0.757981	1.24286	0.800112	1.03307	1	-1.20307	0.89889	1.50637	0.484879	26.4947	85.9661	33.1729	44.6312	31.9516	1
pf01156	3.31302	0.150473	11.7985	0.00102224	4.11195	0.057936	3.56126	0.110243	1.24115	0.880491	-2.86932	0.298504	11.7985	0.00102224	9.7114	145.199	35.2943	131.939	41.0711	3
pf01157	-1.0246	1	-1.56824	0.318479	-1.97117	0.103561	-1.53058	0.448779	-1.92384	0.205647	-1.25693	0.850278	1.97117	0.103561	10.6037	8.55668	10.72	7.62445	5.15208	5
pf01158	1.5924	0.285152	1.84866	0.0966307	1.12998	0.825395	1.16093	0.800902	-1.40922	0.498161	-1.63601	0.35507	1.84866	0.0966307	18.2671	33.4466	29.6716	37.8314	19.6929	1
pf01159	4.27493	0.00104064	5.8646	2.33298e-05	8.44699	3.39878e-07	1.37186	0.565849	1.97593	0.14417	1.44034	0.577721	8.44699	3.39878e-07	12.5244	46.2277	55.6501	83.502	103.591	3
pf01160	-1.90897	0.0852133	-2.27586	0.0157088	-2.13131	0.0260536	-1.19219	0.773339	-1.11647	0.889104	1.06782	1	2.27586	0.0157088	91.6531	23.9002	48.7515	45.203	41.7764	5
pf01161	1.42644	0.331067	1.0887	0.873322	1.5332	0.185573	-1.31022	0.515308	1.07485	0.955749	1.40829	0.484532	1.5332	0.185573	20.2506	20.8066	29.395	24.7517	30.046	2
pf01163	1.46433	0.298812	1.91652	0.034957	1.92374	0.0334847	1.3088	0.517549	1.31374	0.525281	1.00377	1	1.92374	0.0334847	46.8652	66.115	70.0562	100.977	87.3727	3
pf01164	1.91627	0.0616145	1.49028	0.256178	-1.07285	0.894461	-1.28584	0.572685	-2.05587	0.048319	-1.59885	0.327485	2.05587	0.048319	70.4657	100.791	138.839	118.983	63.8352	1
pf01165	1.01239	1	-1.37143	0.403459	1.14282	0.789948	-1.38842	0.483985	1.12883	0.861364	1.56729	0.397049	1.56729	0.397049	220.76	33.9635	237.64	184.921	250.388	2
pf01166	-1.17824	0.726573	1.0096	1	-1.45313	0.260844	1.18956	0.742178	-1.2333	0.676228	-1.46708	0.44727	1.46708	0.260844	124.539	124.106	109.797	143.834	83.939	1
pf01167	1.00588	1	1.34683	1	1.18369	1	1.33895	1	1.17677	1	-1.13782	1	1.34683	1	0.704571	1.75674	0.727969	1.11295	0.827528	1
pf01168	1.00391	1	-1.65045	0.152171	-1.57949	0.189113	-1.65691	0.226961	-1.58568	0.288473	1.04492	1	1.65691	0.152171	44.4987	47.0639	45.8805	30.0915	26.9319	2
pf01169	1.32261	0.590882	3.07749	0.00253032	2.27695	0.0295326	2.32684	0.0412234	1.72156	0.239624	-1.35158	0.643015	3.07749	0.00253032	53.8965	151.706	75.4272	192.588	119.346	3
pf01170	1.01179	1	-1.88242	0.0287447	-1.15526	0.693242	-1.90461	0.0520605	-1.16887	0.744008	1.62944	0.275624	1.90461	0.0287447	30.0829	25.6283	31.3741	18.1185	25.4491	2
pf01171	-1.34939	0.493246	-1.06635	0.956988	1.19058	0.726061	1.26543	0.670475	1.60656	0.258649	1.26957	0.719627	1.60656	0.258649	10.5496	20.399	8.0539	11.2387	12.1789	2
pf01172	1.27515	0.699253	1.13406	0.887604	1.01323	1	-1.12442	0.929319	-1.25851	0.774534	-1.11925	0.998268	1.27515	0.699253	6.76601	12.2424	8.92558	8.70851	6.6129	2
pf01173	1.07333	0.998171	-1.35412	0.539962	1.68562	0.21758	-1.45342	0.523593	1.57046	0.386032	2.28254	0.145339	2.28254	0.145339	12.8669	5.14312	14.1231	10.5792	21.0581	2
pf01174	2.11618	0.0344712	2.89754	0.00107641	1.81166	0.0782661	1.36924	0.480108	-1.16809	0.786723	-1.59939	0.341245	2.89754	0.00107641	102.53	298.34	222.217	333.405	177.622	3
pf01175	-2.10466	0.00855974	-2.53236	0.000507039	-3.13942	2.81779e-05	-1.20322	0.717152	-1.49165	0.362707	-1.23972	0.753728	3.13942	2.81779e-05	44.9793	55.5464	21.9438	20.0227	13.6104	5
pf01176	-2.15407	0.00232292	-4.55413	1.00491e-09	-2.52045	0.000105246	-2.1142	0.0260569	-1.17009	0.745398	1.80687	0.202208	4.55413	1.00491e-09	45.0669	27.6153	21.3685	11.0166	17.2307	5
pf01177	-2.1673	0.0238121	-2.59147	0.00274075	-4.02476	2.15025e-05	-1.19572	0.779658	-1.85704	0.201676	-1.55308	0.517188	4.02476	2.15025e-05	30.4511	27.2847	14.4581	13.2345	7.25617	5
pf01178	1.13473	0.945282	1.15933	0.874265	1.3026	0.676613	1.02168	1	1.14794	0.907651	1.12358	0.979887	1.3026	0.676613	8.9716	6.29374	10.5415	11.9222	11.466	2
pf01179	-1.37205	0.342471	-2.29792	0.00295381	-2.59746	0.000925763	-1.67482	0.147181	-1.89313	0.0772322	-1.13035	0.917681	2.59746	0.000925763	31.1688	14.5363	23.4326	15.3189	11.6201	5
pf01180	-2.16329	0.0339299	-2.00478	0.0445752	-1.88908	0.0731886	1.07906	1	1.14516	0.874757	1.06125	1	2.16329	0.0339299	11.3766	10.9743	5.35015	6.35868	5.7714	5
pf01181	-1.17201	0.752853	-1.83717	0.0621567	-1.80337	0.0711559	-1.56753	0.276049	-1.5387	0.317236	1.01874	1	1.83717	0.0621567	52.3704	40.8227	46.9668	32.5478	28.2968	5
pf01182	-1.86923	0.223872	-1.65379	0.299521	-3.36671	0.00671228	1.13027	0.932603	-1.80112	0.359402	-2.03575	0.327057	3.36671	0.00671228	47.3833	66.9667	25.8117	32.0134	13.4816	5
pf01183	-1.97329	0.201222	-1.41417	0.531217	-1.45857	0.481169	1.39537	0.656323	1.3529	0.70526	-1.03139	1	1.97329	0.201222	24.1849	43.886	12.3506	19.5067	16.0375	1
pf01184	-1.02295	1	2.25647	0.071985	1.92113	0.202357	2.30825	0.096573	1.96522	0.266267	-1.17455	0.912688	2.30825	0.071985	4.18753	10.7112	4.20873	10.8846	7.88115	3
pf01185	1.28601	0.96987	2.68213	0.352301	2.20102	0.488381	2.08562	0.625199	1.7115	0.794098	-1.21859	1	2.68213	0.352301	1.01636	2.27122	1.39206	3.30703	2.33216	1
pf01186	-1.36457	0.313406	-1.44225	0.179966	-1.66736	0.049597	-1.05692	0.955545	-1.2219	0.622115	-1.15609	0.811479	1.66736	0.049597	117.426	92.7753	87.7068	91.1342	67.5815	1
pf01187	1.2565	0.829015	3.03705	0.0155197	1.36902	0.648003	2.41707	0.0808123	1.08955	1	-2.21841	0.20937	3.03705	0.0155197	6.24278	11.6635	8.22713	21.882	8.30234	1
pf01188	-1.55416	0.215028	-1.39732	0.339974	-1.94714	0.0441106	1.11224	0.914611	-1.25286	0.780752	-1.39349	0.634036	1.94714	0.0441106	12.382	13.3487	8.13355	9.95025	6.07332	1
pf01189	-1.91974	0.178254	-1.75756	0.217045	-1.56379	0.327796	1.09227	0.978971	1.22762	0.824657	1.12391	0.978805	1.91974	0.178254	25.3279	50.0853	13.5455	16.0832	15.4802	5
pf01190	-1.19367	0.65416	-1.84252	0.0292247	-1.76132	0.0433359	-1.54358	0.217328	-1.47555	0.290791	1.0461	1	1.84252	0.0292247	309.692	85.6775	263.182	186.33	166.403	2
pf01191	2.18356	0.0380152	3.56531	0.000143223	2.35259	0.0135309	1.6328	0.21384	1.07741	0.946469	-1.51548	0.412061	3.56531	0.000143223	21.6745	76.8112	48.3895	88.259	48.9053	3
pf01192	1.00675	1	-1.26707	0.449814	-1.22628	0.516041	-1.27562	0.523593	-1.23455	0.603728	1.03327	1	1.27562	0.449814	59.095	33.5097	60.361	51.8215	46.1346	2
pf01193	1.21834	0.867775	1.62623	0.351105	-1.10183	0.991573	1.3348	0.672145	-1.3424	0.759582	-1.79183	0.421625	1.79183	0.351105	5.72472	8.59045	7.15839	10.6077	4.93325	1
pf01194	-1.39709	0.639313	-2.39583	0.108339	-4.99559	0.00289987	-1.71487	0.482523	-3.57571	0.0622431	-2.08512	0.459426	4.99559	0.00289987	23.7988	19.1955	17.3951	11.2683	4.42168	5
pf01195	-2.08534	0.00538872	-4.78253	1.89392e-10	-5.06225	4.35259e-11	-2.29341	0.00422356	-2.42754	0.00217354	-1.05849	0.983843	5.06225	4.35259e-11	567.985	86.7951	275.985	132.375	106.947	5
pf01196	-2.02187	0.0202636	-1.47277	0.206046	-2.80787	0.000312874	1.37283	0.442985	-1.38875	0.469844	-1.90652	0.154401	2.80787	0.000312874	51.1283	66.3476	25.8336	39.5209	17.4525	5
pf01197	1.18643	0.703151	1.18764	0.655209	-1.12445	0.781764	1.00102	1	-1.33408	0.469844	-1.33544	0.548174	1.33544	0.469844	19.9221	19.4785	24.4818	26.8627	17.175	1
pf01198	1.71038	0.102313	1.34259	0.384111	2.15359	0.00865617	-1.27394	0.557225	1.25913	0.59026	1.60406	0.272354	2.15359	0.00865617	96.9454	65.4568	168.732	146.167	198.872	2
pf01199	1.69724	0.112316	2.50996	0.000940097	1.91794	0.0270388	1.47885	0.239349	1.13004	0.82399	-1.30868	0.544653	2.50996	0.000940097	17.7067	15.7656	31.0588	50.1686	32.6253	3
pf01200	-1.48774	0.331599	1.04728	1	-1.4495	0.305842	1.55808	0.304972	1.02638	1	-1.51803	0.447709	1.55808	0.304972	19.7923	9.50734	13.9193	23.6453	13.3159	1
pf01201	-1.54737	0.181761	-2.62959	0.000694388	-1.79753	0.0439027	-1.69939	0.147511	-1.16167	0.791209	1.46289	0.435166	2.62959	0.000694388	68.4205	20.4062	45.7463	29.2998	36.5635	2
pf01202	-2.95184	0.00158387	-2.59819	0.00319557	-3.94702	3.9786e-05	1.13611	0.875909	-1.33714	0.639751	-1.51914	0.500185	3.94702	3.9786e-05	39.5728	32.2188	13.5599	17.075	9.54097	5
pf01203	-1.48485	0.389079	1.59142	0.210252	1.77718	0.0964156	2.36301	0.0266193	2.63883	0.0116232	1.11673	0.92957	2.63883	0.0116232	15.2304	89.6046	10.481	27.6036	26.1899	3
pf01204	-1.88059	0.111971	-1.45371	0.348168	-2.32005	0.01906	1.29364	0.642201	-1.23368	0.758993	-1.59594	0.430667	2.32005	0.01906	69.1487	92.3559	37.7438	53.9296	28.7967	5
pf01205	1.96918	0.0703153	1.30026	0.534614	2.98379	0.00104186	-1.51445	0.33753	1.51525	0.33201	2.29477	0.0676739	2.98379	0.00104186	40.1441	27.3847	79.9971	58.0373	112.828	2
pf01206	-1.11995	1	-1.13755	1	-1.45275	1	-1.01571	1	-1.29715	1	-1.27708	1	1.45275	1	1.07161	0.80731	0.974935	1.04916	0.679459	1
pf01207	-1.31951	0.505108	-1.37249	0.392437	-2.79301	0.00153509	-1.04015	1	-2.11671	0.0668613	-2.03499	0.15557	2.79301	0.00153509	55.1326	28.9109	43.9707	45.5086	19.2842	5
pf01208	-2.3067	0.053859	-2.57914	0.0197492	-3.81281	0.00125317	-1.11811	0.964719	-1.65293	0.487397	-1.47833	0.703065	3.81281	0.00125317	22.1558	10.8269	9.96389	9.65181	5.52217	5
pf01209	2.61644	0.00394591	1.41336	0.341021	-1.33299	0.435742	-1.85122	0.0855247	-3.48768	0.00025084	-1.88399	0.171346	3.48768	0.00025084	43.9699	10.0885	118.724	70.4185	32.318	1
pf01210	-1.32155	0.533157	-1.17868	0.714001	-1.07118	0.908841	1.12121	0.897276	1.23374	0.73461	1.10036	0.973245	1.32155	0.533157	20.8712	20.182	16.3706	20.2598	18.9777	2
pf01211	1.3475	0.530753	1.72872	0.136175	-1.21031	0.707779	1.2829	0.633059	-1.63089	0.308291	-2.09228	0.144386	2.09228	0.136175	13.5548	23.0361	19.0026	27.2202	10.8504	1
pf01212	73.6316	2.4699e-10	110.59	1.91289e-12	31.5688	1.70457e-07	1.50194	0.544393	-2.33242	0.152492	-3.50315	0.0600455	110.59	1.91289e-12	1.25665	1.83061	103.916	172.721	42.3826	4
pf01213	2.30052	0.0221719	1.05118	0.965402	1.45656	0.315519	-2.1885	0.0395729	-1.57942	0.288554	1.38564	0.574961	2.30052	0.0221719	138.712	40.3303	332.246	163.075	195.667	2
pf01214	1.9976	0.0607273	-1.16008	0.734929	1.14509	0.782688	-2.31737	0.0252414	-1.74449	0.173945	1.32839	0.635469	2.31737	0.0252414	221.014	46.9534	456.781	212.36	246.152	2
pf01215	1.44053	0.288637	1.26869	0.492136	1.66003	0.0871232	-1.13545	0.811989	1.15238	0.77649	1.30847	0.590377	1.66003	0.0871232	34.3257	63.4811	49.9274	48.1797	53.7857	2
pf01216	-1.75084	0.117272	-1.22033	0.603995	-1.75699	0.0871232	1.43473	0.415755	-1.00351	1	-1.43977	0.503748	1.75699	0.0871232	22.8287	31.0225	13.376	21.3402	12.5508	1
pf01217	-1.52229	0.140268	-1.40341	0.192129	-1.61959	0.0641342	1.08471	0.921024	-1.06391	0.945837	-1.15404	0.818259	1.61959	0.0641342	26.6111	46.9852	17.8629	21.3469	15.8115	1
pf01218	4.41035	0.0863183	15.9833	0.000108118	14.5136	0.000190486	3.62406	0.0627156	3.29081	0.098492	-1.10127	1	15.9833	0.000108118	1.41346	38.5794	6.86382	28.1576	21.4843	3
pf01219	-1.63457	0.192348	-1.07105	0.926809	-1.14458	0.767593	1.52613	0.317612	1.42809	0.470135	-1.06865	1	1.63457	0.192348	16.3064	32.4857	10.1904	17.2583	13.7905	1
pf01220	1.08987	0.905927	-1.59961	0.157113	-1.35179	0.388781	-1.74337	0.141804	-1.47328	0.365337	1.18333	0.820748	1.74337	0.141804	78.0949	28.8249	86.728	54.1405	54.8387	2
pf01221	3.15338	0.00375044	2.59416	0.0120728	2.56227	0.0130095	-1.21557	0.749973	-1.2307	0.734394	-1.01244	1	3.15338	0.00375044	43.4713	59.9261	139.502	123.927	107.999	3
pf01222	-1.27186	0.687511	1.06752	1	-1.1204	0.862066	1.35774	0.59431	1.13519	0.951695	-1.19605	0.84882	1.35774	0.59431	7.72713	17.1813	6.23258	9.34077	6.66129	1
pf01223	1.14921	0.924305	1.46298	0.466362	2.4727	0.0314173	1.27303	0.74232	2.15165	0.115605	1.69018	0.414935	2.4727	0.0314173	7.30484	33.569	8.50436	12.0337	17.5409	3
pf01224	-1.05033	0.968138	-1.41436	0.293764	-1.96172	0.0323549	-1.34658	0.494962	-1.86771	0.109127	-1.387	0.574961	1.96172	0.0323549	21.1981	12.9812	21.0239	17.001	10.4899	1
pf01225	-1.75208	0.185962	-1.09582	0.873322	-1.95633	0.0704414	1.59887	0.345127	-1.11658	0.903178	-1.78527	0.306148	1.95633	0.0704414	33.0607	28.7061	19.1035	34.287	16.2385	1
pf01226	1.18644	0.668628	1.21896	0.544945	-1.04323	0.96399	1.02741	1	-1.23772	0.606198	-1.27165	0.615041	1.27165	0.544945	35.686	19.7087	43.842	49.4679	33.2764	1
pf01227	-2.98799	0.00681979	-2.21381	0.040316	-2.74772	0.0092999	1.34971	0.663039	1.08744	0.966918	-1.24118	0.86972	2.98799	0.00681979	26.7364	113.177	9.0476	13.5268	9.20947	5
pf01228	1.00205	1	-1.00728	1	-1.00841	1	-1.00934	1	-1.01048	1	-1.00112	1	1.01048	1	19.6698	28.767	20.4468	22.2511	18.8772	2
pf01229	-2.06325	0.389575	-1.45178	0.701191	-2.44834	0.228534	1.42119	0.842614	-1.18665	1	-1.68645	0.773233	2.44834	0.228534	3.17415	8.09111	1.50727	2.41636	1.17515	5
pf01230	-1.03117	1	-1.50842	0.343512	-1.20713	0.761016	-1.46282	0.475162	-1.17064	0.863676	1.24959	0.795618	1.50842	0.343512	10.852	14.0009	10.7859	8.06338	8.6247	2
pf01231	-1.59716	0.147008	-1.69192	0.0692241	-2.66748	0.00132617	-1.05933	1	-1.67014	0.282933	-1.5766	0.442324	2.66748	0.00132617	16.9506	17.2932	10.8135	11.2428	6.03756	5
pf01232	-1.62741	0.152331	-1.13537	0.768538	-1.62822	0.116993	1.43338	0.377789	-1.0005	1	-1.43409	0.471158	1.62822	0.116993	47.6179	38.5264	30.2362	47.9387	28.4416	1
pf01233	-2.10518	0.00937499	-1.73542	0.0476211	-1.48229	0.170762	1.21306	0.65537	1.42022	0.353844	1.17078	0.797699	2.10518	0.00937499	159.41	221.55	77.6353	102.408	103.492	2
pf01234	1.09279	0.881312	-1.02877	0.989658	-1.038	0.959362	-1.12422	0.827577	-1.13432	0.809182	-1.00898	1	1.13432	0.809182	97.8029	44.4643	109.25	106.736	91.0391	2
pf01235	-1.55331	0.309342	-1.08026	0.905263	1.13307	0.836943	1.4379	0.476903	1.76001	0.215788	1.22402	0.799575	1.76001	0.215788	34.9197	45.5669	23.4051	36.2848	38.6283	2
pf01236	1.21666	0.71016	-1.11958	0.819187	1.4416	0.345092	-1.36215	0.523713	1.18489	0.780504	1.61399	0.374431	1.61399	0.345092	200.317	117.524	250.162	198.573	276.595	2
pf01237	1.2834	0.669615	1.09941	0.938755	1.15048	0.869477	-1.16735	0.837825	-1.11554	0.920163	1.04645	1	1.2834	0.669615	12.6415	13.7861	16.7867	15.528	14.1463	2
pf01238	-4.32762	0.077561	-2.92318	0.179142	-3.30365	0.104323	1.48045	0.916678	1.30995	1	-1.13016	1	4.32762	0.077561	3.58951	2.54173	0.756833	1.29577	0.970496	5
pf01239	1.03558	1	-1.57315	0.29875	-1.13988	0.838598	-1.62912	0.334173	-1.18044	0.821717	1.3801	0.692043	1.62912	0.29875	9.9808	15.9934	10.6204	7.08361	8.47726	2
pf01240	-1.34685	0.817741	-2.23944	0.29087	-2.37577	0.212144	-1.66272	0.67819	-1.76394	0.589484	-1.06088	1	2.37577	0.212144	4.95178	3.15001	3.68495	2.39111	1.94463	5
pf01241	2.33047	1	1.8945	1	-1.43283	1	-1.23012	1	-3.33915	1	-2.7145	1	3.33915	1	0.052509	0.368877	0.289768	0.234148	0	1
pf01242	-1.22084	0.716519	-1.43008	0.397662	-1.83658	0.105734	-1.17139	0.8561	-1.50435	0.45083	-1.28425	0.757315	1.83658	0.105734	14.7786	20.5964	12.4368	11.5451	7.67917	1
pf01243	1.76927	0.191286	4.49086	5.22416e-06	3.44016	0.000321388	2.53826	0.00529528	1.9444	0.0744849	-1.30542	0.60185	4.49086	5.22416e-06	7.64305	42.367	14.2546	40.2321	25.8921	3
pf01244	-1.2826	0.574124	-1.08043	0.889362	-2.43416	0.00676658	1.18712	0.766109	-1.89784	0.1252	-2.25296	0.0907233	2.43416	0.00676658	48.6572	53.2838	39.4663	51.8037	19.4532	1
pf01245	8.88976	2.81914e-05	4.68568	0.0031207	3.97102	0.009071	-1.89722	0.243782	-2.23866	0.133525	-1.17997	0.924626	8.88976	2.81914e-05	4.72031	32.0469	43.4524	25.4092	18.5388	3
pf01246	-1.43804	0.340453	-1.35972	0.409412	-1.83383	0.0711559	1.05759	0.993278	-1.27523	0.714519	-1.34868	0.657761	1.83383	0.0711559	15.2382	25.2503	10.892	12.6555	7.98635	1
pf01247	27.8244	0.000102902	81.9514	1.39652e-08	118.71	5.90721e-10	2.9453	0.0748262	4.26641	0.0133712	1.44855	0.703065	118.71	5.90721e-10	0.479366	1.95941	16.8383	56.8432	69.7835	4
pf01248	-1.30717	0.760497	1.12853	0.958102	-1.00851	1	1.47518	0.631256	1.29614	0.82399	-1.13814	0.979887	1.47518	0.631256	6.32505	22.4612	4.92331	8.08581	6.06259	1
pf01249	1.72264	0.646952	3.68334	0.0328687	2.75062	0.150064	2.13819	0.27501	1.59674	0.649952	-1.3391	0.797329	3.68334	0.0328687	1.35998	7.34323	2.51739	6.0869	3.84021	3
pf01250	-2.83095	5.83991e-05	-3.6409	2.01838e-07	-4.27539	4.03411e-08	-1.28611	0.596807	-1.51023	0.36941	-1.17427	0.917681	4.27539	4.03411e-08	31.605	33.3813	11.4162	9.73845	7.07518	5
pf01251	-2.95712	7.28984e-06	-4.18711	1.58519e-09	-7.35424	2.40503e-13	-1.41594	0.413188	-2.48696	0.0276543	-1.7564	0.359163	7.35424	2.40503e-13	34.3889	49.5401	11.8889	9.18346	4.42513	5
pf01252	-1.69622	0.296318	-1.2915	0.587064	-1.11485	0.883171	1.31337	0.727339	1.52147	0.539145	1.15845	0.939625	1.69622	0.296318	7.3959	8.50422	4.43201	6.42826	6.39371	2
pf01253	3.88197	0.00227838	9.13995	2.9202e-07	6.28326	1.49612e-05	2.35446	0.0654889	1.61858	0.372056	-1.45465	0.589249	9.13995	2.9202e-07	46.3067	292.879	185.691	484.57	281.373	3
pf01254	-1.38452	0.356349	-1.46665	0.212822	-2.10823	0.0111102	-1.05932	0.974747	-1.52271	0.316797	-1.43744	0.483783	2.10823	0.0111102	21.6414	34.5049	16.0281	16.607	9.8224	1
pf01255	-1.95909	0.0114668	-4.53706	7.60446e-09	-2.57671	0.000201209	-2.31591	0.0166122	-1.31526	0.517638	1.7608	0.257362	4.53706	7.60446e-09	39.3796	27.7252	20.5353	9.64304	14.6996	5
pf01256	1.39695	0.472953	1.51544	0.292104	1.87075	0.0821605	1.08482	0.940024	1.33917	0.558448	1.23446	0.757315	1.87075	0.0821605	24.3184	18.9725	34.3661	41.1993	42.9059	2
pf01257	1.51033	0.241377	-1.09096	0.854253	1.60452	0.129958	-1.64771	0.165407	1.06237	0.954176	1.75047	0.195584	1.75047	0.129958	85.1823	46.962	131.303	86.8627	130.53	2
pf01258	1.28284	0.530942	1.42593	0.258786	-1.05535	0.94365	1.11154	0.847994	-1.35384	0.449526	-1.50486	0.341245	1.50486	0.258786	17.7404	18.2242	23.5431	28.5994	16.3207	1
pf01259	-1.19561	0.704507	-1.51036	0.227843	1.06952	0.918435	-1.26325	0.653072	1.27874	0.613678	1.61536	0.327212	1.61536	0.227843	40.3647	25.7808	34.4154	29.7804	41.7429	2
pf01260	-1.47896	0.287453	-1.17746	0.681651	-1.11939	0.801096	1.25606	0.653518	1.32122	0.560459	1.05188	1	1.47896	0.287453	22.537	31.4656	15.6156	21.8495	19.5179	2
pf01261	78.0734	2.77862e-14	245.75	1.28609e-22	272.359	3.52478e-23	3.14768	0.00517079	3.4885	0.00213059	1.10828	0.951539	272.359	3.52478e-23	0.922943	542.758	84.9125	295.216	273.262	4
pf01262	1.16506	0.795969	-1.40806	0.389024	1.63399	0.180984	-1.64047	0.261786	1.4025	0.488138	2.30075	0.0829034	2.30075	0.0829034	55.9715	31.5741	66.951	44.8027	87.1637	2
pf01263	2.77999	0.00128677	3.01852	0.00018499	2.5557	0.00238869	1.0858	0.911162	-1.08776	0.89782	-1.1811	0.768117	3.01852	0.00018499	9.24694	8.86055	26.6863	31.7341	23.0134	3
pf01264	1.21221	0.750658	1.01649	1	1.54826	0.214733	-1.19254	0.762036	1.27723	0.603728	1.52314	0.394412	1.54826	0.214733	13.3302	16.3964	16.8478	15.4526	20.1464	2
pf01265	1.36994	0.61221	1.09689	0.927904	1.73075	0.251763	-1.24892	0.764243	1.26338	0.758993	1.57787	0.530396	1.73075	0.251763	61.6439	38.9316	86.6541	75.2345	101.969	2
pf01266	-1.22757	0.706248	-1.55148	0.267648	-1.02812	1	-1.26387	0.689684	1.19399	0.785757	1.50905	0.490237	1.55148	0.267648	39.8656	40.954	33.1028	28.3235	37.1603	2
pf01267	1.63858	0.692349	3.33189	0.102829	1.12215	1	2.0334	0.435381	-1.46022	0.785304	-2.9692	0.273426	3.33189	0.102829	2.02314	5.11742	3.49106	7.9347	2.16063	1
pf01268	1.59646	0.297548	1.0622	0.997283	1.17861	0.825395	-1.50297	0.383688	-1.35452	0.547139	1.10959	0.966634	1.59646	0.297548	12.4017	7.88528	20.7364	14.9008	14.2824	2
pf01269	-3.12475	0.000201111	-2.87202	0.0002416	-2.47228	0.00144882	1.088	1	1.26392	0.748585	1.16169	0.912779	3.12475	0.000201111	20.6619	24.1647	6.72672	8.03984	8.00951	5
pf01270	1.34483	0.420281	1.2205	0.586766	1.05666	0.946559	-1.10186	0.889359	-1.27271	0.580705	-1.15505	0.851825	1.34483	0.420281	17.755	38.8251	24.7544	24.5652	18.1525	2
pf01271	2.26777	0.00971991	3.5048	8.53405e-06	2.88559	0.000239529	1.54549	0.178615	1.27244	0.557094	-1.21459	0.705733	3.5048	8.53405e-06	13.6071	34.0222	31.8019	54.5344	38.283	3
pf01272	1.12251	0.832637	-1.07489	0.886219	-1.06406	0.906031	-1.20657	0.689684	-1.19441	0.716687	1.01018	1	1.20657	0.689684	90.7468	42.8322	103.819	93.9028	82.4236	2
pf01273	1.92292	0.598173	1.48151	0.855402	1.17189	1	-1.29795	0.949191	-1.64087	0.812094	-1.2642	1	1.92292	0.598173	0.756801	1.75036	1.61718	1.3326	0.882639	2
pf01274	2.82344	0.00209409	1.37827	0.38655	2.05349	0.0272471	-2.04854	0.0479133	-1.37494	0.475702	1.48991	0.430103	2.82344	0.00209409	333.774	106.452	990.779	522.239	667.631	2
pf01275	1.20346	0.621346	-1.07911	0.879281	1.1765	0.623114	-1.29867	0.482984	-1.02292	1	1.26957	0.612586	1.29867	0.482984	39.5868	55.1999	48.4066	41.0892	44.4667	2
pf01276	11.8085	0.015071	27.0312	8.12244e-05	25.0813	0.000141077	2.28914	0.261029	2.12401	0.321465	-1.07774	1	27.0312	8.12244e-05	0.318511	54.8169	5.161	13.1431	10.4047	4
pf01277	3.20931	0.00124001	8.26194	7.37998e-12	5.77134	3.1181e-08	2.57437	0.00110026	1.79831	0.0752841	-1.43155	0.383191	8.26194	7.37998e-12	7.26835	65.9323	24.295	68.6995	40.7785	3
pf01278	-1.26367	0.628281	1.331	0.496916	-1.10562	0.85345	1.68195	0.227086	1.14295	0.858448	-1.47159	0.492949	1.68195	0.227086	38.1386	52.3708	31.2831	58.4312	33.9752	1
pf01279	-4.13877	0.000448716	-2.74152	0.00811898	-8.38836	4.3809e-07	1.50966	0.504464	-2.02678	0.353725	-3.05975	0.121397	8.38836	4.3809e-07	34.2182	29.1455	8.48659	14.0615	3.80632	5
pf01280	-1.10548	0.914765	-2.10974	0.0596976	-1.24469	0.658056	-1.90843	0.178153	-1.12592	0.899597	1.69499	0.399169	2.10974	0.0596976	43.4237	19.2656	39.6516	22.5826	32.987	2
pf01281	-1.82582	0.0302989	-3.04128	1.5702e-05	-3.21477	6.57082e-06	-1.6657	0.130784	-1.76073	0.0996851	-1.05705	1	3.21477	6.57082e-06	77.7458	29.0522	43.5234	28.3438	23.1775	5
pf01282	1.29814	0.44402	-1.17036	0.650434	1.09206	0.852234	-1.51929	0.195267	-1.1887	0.686997	1.27811	0.604426	1.51929	0.195267	26.9223	19.6598	35.8776	25.8267	28.3065	2
pf01283	2.80549	0.000726527	1.67325	0.0964355	3.27403	4.31221e-05	-1.67667	0.130784	1.16701	0.757715	1.95669	0.0963833	3.27403	4.31221e-05	101.719	75.3972	291.415	192.462	319.755	3
pf01284	1.35338	0.34371	-1.18894	0.590289	-1.30453	0.361402	-1.60909	0.123469	-1.76553	0.0672851	-1.09723	0.928145	1.76553	0.0672851	64.7766	17.1552	90.1898	61.1278	47.7302	2
pf01285	-1.65948	0.165288	-2.24519	0.0127885	-2.70278	0.00239448	-1.35294	0.570091	-1.62869	0.306392	-1.20381	0.843971	2.70278	0.00239448	38.3355	21.3331	23.8521	19.1197	13.6846	5
pf01286	3.24937	0.0154736	12.5165	1.54138e-09	10.8417	1.27361e-08	3.85198	0.000709846	3.33654	0.00296696	-1.15448	0.893272	12.5165	1.54138e-09	5.42623	18.3308	18.4946	80.118	59.042	4
pf01287	1.23564	0.842754	2.61355	0.022498	2.34501	0.0527547	2.11515	0.107569	1.89782	0.222218	-1.11452	0.944021	2.61355	0.022498	5.44168	18.1775	6.99183	16.523	12.637	3
pf01288	36.9705	0.00448186	51.225	0.00114088	27.2609	0.00579776	1.38557	0.8561	-1.35617	0.876222	-1.87906	0.725304	51.225	0.00114088	0.655241	0.898884	29.3248	45.5666	21.2444	4
pf01289	2.03125	0.0631021	2.32438	0.0143802	3.7456	5.31892e-05	1.14431	0.830411	1.84398	0.0985264	1.61144	0.30232	3.7456	5.31892e-05	12.9819	30.3471	27.0517	33.9628	46.2863	3
pf01290	3.32251	0.032605	6.06884	0.000139079	4.34597	0.00334443	1.82658	0.246424	1.30804	0.740537	-1.39643	0.643015	6.06884	0.000139079	2.36427	6.16088	8.32926	17.0351	10.1105	3
pf01291	1.18761	0.705346	1.21138	0.592484	1.66494	0.0765135	1.02001	1	1.40192	0.352904	1.37442	0.472525	1.66494	0.0765135	32.0518	38.853	39.257	43.972	51.3792	2
pf01292	1.07974	0.938761	-1.08983	0.866412	1.80552	0.0875647	-1.17674	0.774291	1.67218	0.219435	1.96772	0.156424	1.96772	0.0875647	262.536	114.814	299.855	279.688	458.379	2
pf01293	-1.20492	0.601845	-1.33355	0.325603	-1.1551	0.681327	-1.10676	0.859754	1.04313	0.990285	1.15449	0.819587	1.33355	0.325603	52.6151	30.7228	45.1532	44.6691	43.6865	2
pf01294	-1.01658	1	1.02202	1	-1.91503	0.0525608	1.03897	1	-1.8838	0.116616	-1.9572	0.162123	1.9572	0.0525608	22.7561	14.1187	23.1396	26.4943	11.4424	1
pf01295	1.74617	0.115015	-1.29533	0.467928	1.07166	0.908483	-2.26186	0.0196299	-1.62941	0.214183	1.38815	0.527504	2.26186	0.0196299	840.092	134.479	1502.86	719.999	862.997	2
pf01296	3.50468	0.000836389	1.44302	0.368321	1.99494	0.0585656	-2.42871	0.0260569	-1.75678	0.202226	1.38248	0.597336	3.50468	0.000836389	491.324	151.232	1793.52	796.04	955.392	2
pf01297	-1.19004	0.716953	1.10736	0.849718	1.27107	0.498115	1.3178	0.522736	1.51261	0.280588	1.14784	0.860382	1.51261	0.280588	18.5733	34.8093	15.9173	23.1418	22.7711	2
pf01298	2.68987	0.00814895	1.72332	0.145645	3.31297	0.000653543	-1.56087	0.319863	1.23165	0.715171	1.92244	0.195807	3.31297	0.000653543	1573.28	745.447	4537.33	3161.71	5148.11	3
pf01299	1	1	1	1	1	1	1	1	-1	1	-1	1	1	1	0	0.14736	0	0	0	2
pf01300	-1.81617	0.047001	-2.65006	0.00033093	-3.91893	4.95645e-07	-1.45914	0.312723	-2.15779	0.0222996	-1.47881	0.409196	3.91893	4.95645e-07	161.492	38.5866	92.5103	69.2861	40.3432	5
pf01301	3.83779	0.0029206	5.91093	1.44038e-05	7.03176	1.6356e-06	1.54019	0.37282	1.83224	0.172946	1.18962	0.841667	7.03176	1.6356e-06	5.77032	40.5868	22.9592	39.5787	39.3126	3
pf01302	-1.55942	0.178891	-1.46614	0.21946	-1.19446	0.638859	1.06362	0.984598	1.30555	0.559938	1.22745	0.728638	1.55942	0.178891	24.0764	38.4584	15.7982	18.4638	19.3508	2
pf01303	-2.15752	0.00147408	-2.15429	0.000686532	-2.51165	7.26984e-05	1.0015	1	-1.16414	0.775592	-1.16588	0.829793	2.51165	7.26984e-05	37.322	34.6135	17.6936	19.4978	14.2911	5
pf01304	-2.14475	0.00875501	-3.69228	1.79824e-06	-4.09752	3.63537e-07	-1.72154	0.13571	-1.91049	0.0777058	-1.10975	0.951506	4.09752	3.63537e-07	97.2439	32.5966	46.1736	29.0669	22.278	5
pf01305	3.20919	0.013327	3.12416	0.0105472	8.93424	7.35551e-07	-1.02722	1	2.78395	0.0309781	2.85972	0.0646607	8.93424	7.35551e-07	21.0626	17.1625	69.6528	73.9825	175.88	3
pf01306	1.15413	0.909129	1.57373	0.327407	1.44684	0.431889	1.36356	0.578983	1.25361	0.721703	-1.0877	0.998439	1.57373	0.327407	12.3183	13.9661	15.1918	22.3969	17.5771	1
pf01307	-1.60505	0.204523	-1.57858	0.191339	-3.33663	0.000273256	1.01677	1	-2.07884	0.0958761	-2.1137	0.15607	3.33663	0.000273256	39.4955	32.3644	25.4527	28.2684	11.3851	5
pf01308	-1.78823	0.163019	-2.3644	0.0222986	-3.43906	0.00125446	-1.3222	0.672565	-1.92317	0.241	-1.45452	0.675884	3.43906	0.00125446	26.7895	38.4306	15.3449	12.8102	7.48135	5
pf01309	-1.17448	0.925507	2.3344	0.253176	1.22051	0.896617	2.74171	0.205917	1.43347	0.765342	-1.91264	0.548174	2.74171	0.205917	8.43022	318.203	7.16747	21.5066	9.28432	1
pf01310	-1.95239	0.0178425	-2.98631	2.88823e-05	-3.45587	2.78935e-06	-1.52956	0.233095	-1.77007	0.0977178	-1.15724	0.856432	3.45587	2.78935e-06	92.6724	103.784	48.0265	34.8314	25.7964	5
pf01311	2.09541	0.0472502	1.6247	0.192629	1.40338	0.385564	-1.28972	0.60402	-1.49312	0.379065	-1.15771	0.871332	2.09541	0.0472502	38.1949	17.5749	82.7526	70.0677	51.2421	1
pf01313	-2.05252	0.0371379	-5.51625	6.01062e-07	-6.05482	3.14198e-07	-2.68755	0.0301627	-2.94994	0.0248864	-1.09763	1	6.05482	3.14198e-07	26.3731	8.29844	13.3369	5.33204	4.14072	5
pf01314	-1.28985	0.552014	-1.94379	0.0448218	-1.45704	0.277517	-1.50699	0.364687	-1.12962	0.866463	1.33407	0.650311	1.94379	0.0448218	38.6029	25.2377	30.5803	22.0087	25.3955	2
pf01315	-2.38949	0.000389484	-2.896	6.92263e-06	-3.40771	4.15829e-07	-1.21198	0.667653	-1.42612	0.387398	-1.17669	0.801237	3.40771	4.15829e-07	52.4579	32.3395	22.5638	20.3368	14.7686	5
pf01316	-1.08222	0.974813	-1.0512	0.996677	-2.57865	0.0601947	1.02952	1	-2.38273	0.16854	-2.45307	0.227471	2.57865	0.0601947	19.2374	21.9864	18.1474	20.5321	6.98822	5
pf01317	-3.96637	4.88688e-08	-2.5809	8.87738e-05	-1.95461	0.00653874	1.53682	0.221232	2.02924	0.0249187	1.32042	0.532977	3.96637	4.88688e-08	91.4591	417.599	23.4393	39.8172	44.7998	5
pf01318	2.71489	0.0391409	1.53131	0.413914	3.45086	0.00538724	-1.77292	0.30481	1.27109	0.740081	2.25353	0.195777	3.45086	0.00538724	25.0748	17.6314	69.0279	42.2925	82.5122	2
pf01319	1.84766	0.0600924	1.67424	0.103087	1.1502	0.803566	-1.10358	0.861173	-1.60638	0.204408	-1.45561	0.410804	1.84766	0.0600924	12.8716	16.7208	24.6165	24.7763	14.4591	1
pf01320	-1.1906	0.95979	3.08361	0.022978	1.6801	0.467715	3.67134	0.0168315	2.00032	0.374172	-1.83538	0.372634	3.67134	0.0168315	3.13109	20.798	2.68988	11.3229	5.17455	3
pf01321	-1.07224	0.936513	-1.8221	0.0655195	-1.40152	0.330875	-1.69934	0.177905	-1.30709	0.572744	1.30009	0.670239	1.8221	0.0655195	67.8273	28.5103	64.6315	41.3164	46.4121	2
pf01322	-2.66044	0.00223657	-3.20595	0.000112854	-4.89305	5.64532e-07	-1.20505	0.774291	-1.83919	0.184567	-1.52624	0.496751	4.89305	5.64532e-07	41.2401	29.7047	15.9636	14.6285	8.1406	5
pf01323	-1.64189	0.151479	-1.67388	0.106301	-3.04577	0.000630893	-1.01949	1	-1.85504	0.203527	-1.81958	0.287994	3.04577	0.000630893	19.3842	14.5988	12.1213	13.0958	6.08425	5
pf01324	1.33441	0.408942	1.94256	0.0151444	3.01402	2.69227e-05	1.45574	0.264699	2.25869	0.00469911	1.55158	0.256097	3.01402	2.69227e-05	45.7382	64.8676	62.565	100.35	132.191	3
pf01325	4.74084	0.3346	-3.76088	0.950747	-3.76088	0.944648	-17.8297	0.117447	-17.8297	0.125736	-1	1	17.8297	0.117447	0.337536	1.63902	2.08584	0	0	2
pf01326	-1.03151	1	-1.28859	0.495103	-1.40577	0.320941	-1.24923	0.644578	-1.36282	0.491282	-1.09094	0.956843	1.40577	0.320941	107.987	59.7792	106.306	93.5574	73.9937	2
pf01327	-1.06127	1	1.6833	0.372806	1.16079	0.894317	1.78643	0.402466	1.23191	0.874192	-1.45013	0.700036	1.78643	0.372806	8.24164	9.69523	7.96428	15.9133	9.14547	1
pf01328	-1.50726	0.228036	-2.94333	0.000287444	-1.89551	0.03461	-1.95276	0.0921414	-1.25759	0.674094	1.55279	0.457716	2.94333	0.000287444	29.4032	17.0743	20.0086	11.1827	15.0448	5
pf01329	-1.91021	0.0104023	-2.5936	5.10368e-05	-4.39262	4.28721e-09	-1.35776	0.413188	-2.29955	0.0116205	-1.69364	0.249968	4.39262	4.28721e-09	43.6723	14.752	23.3065	18.774	9.50848	5
pf01330	-1.91247	0.0371379	-2.34692	0.00243497	-4.19554	1.68766e-05	-1.22716	0.746985	-2.19377	0.0967561	-1.78768	0.392172	4.19554	1.68766e-05	16.6452	17.5551	8.92971	7.97102	3.75801	5
pf01331	2.98477	0.00550707	2.25681	0.0326071	3.1359	0.00229295	-1.32256	0.594589	1.05064	0.997301	1.38953	0.600799	3.1359	0.00229295	31.6794	588.218	96.0536	79.5638	95.1535	3
pf01332	-9.1524	0.330296	1.26718	1	-1.07163	1	11.5978	0.267982	8.54064	0.386379	-1.35795	1	11.5978	0.267982	0.983063	11.8521	0	1.44734	0.875669	1
pf01333	2.17842	0.057522	3.68936	0.000106036	3.38403	0.000367879	1.69359	0.153453	1.55344	0.27985	-1.09022	0.980177	3.68936	0.000106036	6.50696	28.5973	14.7274	27.6184	21.2854	3
pf01334	-5.37428	0.00110254	-9.10702	2.77949e-05	-8.64048	5.66123e-05	-1.69456	0.701848	-1.60775	0.71109	1.05399	1	9.10702	2.77949e-05	17.0764	209.247	3.07963	1.93928	1.75908	5
pf01335	2.34267	0.0812216	1.66741	0.300188	3.75894	0.0025041	-1.40498	0.578294	1.60455	0.410896	2.25437	0.184565	3.75894	0.0025041	39.9098	42.9419	95.5655	73.8889	143.091	2
pf01336	-1.46519	0.20632	-3.82722	2.89769e-07	-2.27879	0.00152426	-2.6121	0.00204262	-1.55528	0.213613	1.6795	0.26797	3.82722	2.89769e-07	54.2904	32.8641	37.6163	15.7366	22.8034	5
pf01337	-1.03818	0.988525	1.20705	0.607555	-1.14918	0.724135	1.25314	0.574945	-1.10691	0.879679	-1.38711	0.47811	1.38711	0.47811	43.1492	56.5478	43.2444	59.7629	36.8716	1
pf01338	3.98585	0.000570309	6.97437	4.73461e-07	5.71549	5.48927e-06	1.74978	0.212558	1.43395	0.482707	-1.22026	0.805412	6.97437	4.73461e-07	32.6465	163.873	133.609	261.3	179.097	3
pf01339	1.72194	0.16546	2.10946	0.0338584	1.85217	0.0808397	1.22505	0.706065	1.07563	0.950525	-1.13891	0.897567	2.10946	0.0338584	58.9581	85.9684	104.119	142.153	105.704	3
pf01340	-1.82282	0.531463	-1.05124	1	-2.23784	0.287428	1.73398	0.586435	-1.22768	0.977091	-2.12878	0.497541	2.23784	0.287428	4.31684	4.45755	2.37161	4.61436	1.79311	1
pf01341	1.46067	0.275671	1.16234	0.706567	-1.73687	0.0707517	-1.25667	0.586327	-2.53701	0.00444031	-2.01884	0.096173	2.53701	0.00444031	53.9718	28.4952	80.7617	69.3214	29.9365	1
pf01342	-2.24148	0.147867	-4.06394	0.00544086	-3.12893	0.0265422	-1.81306	0.486152	-1.39592	0.810247	1.29883	0.912688	4.06394	0.00544086	7.58944	44.7096	3.40706	2.01073	2.27212	5
pf01343	1.21005	0.737437	-1.18679	0.729316	1.43689	0.316054	-1.43607	0.427247	1.18746	0.767597	1.70528	0.286426	1.70528	0.286426	9.35084	15.6246	11.5912	8.86772	12.9652	2
pf01344	-2.84249	1.47672e-05	-3.83702	1.38639e-08	-3.7865	2.89869e-08	-1.34988	0.486918	-1.33211	0.527876	1.01334	1	3.83702	1.38639e-08	51.606	62.3008	18.6223	15.153	13.1615	5
pf01345	-1.81827	0.0669262	-1.33119	0.377422	-1.89486	0.0331812	1.36589	0.481023	-1.04212	1	-1.42343	0.496439	1.89486	0.0331812	31.1613	13.7216	17.7117	26.7711	15.9747	1
pf01346	-1.52168	0.685835	-2.42718	0.307618	-1.06878	1	-1.59507	0.848441	1.42375	0.82399	2.27097	0.581231	2.42718	0.307618	3.16862	11.158	2.11766	1.39324	2.90061	5
pf01347	-2.1389	0.00183992	-3.33961	2.0168e-07	-2.78388	1.06839e-05	-1.56137	0.168085	-1.30155	0.4892	1.19962	0.742831	3.33961	2.0168e-07	79.2926	47.0715	37.9156	26.6613	27.3929	5
pf01348	-3.6242	4.82595e-08	-3.8005	5.78288e-09	-4.0159	5.65108e-09	-1.04864	1	-1.10808	0.948783	-1.05668	1	4.0159	5.65108e-09	43.2135	54.2984	12.1892	12.7409	10.3135	5
pf01349	-2.05506	0.0199575	-2.19057	0.00709441	-2.3393	0.0038462	-1.06594	0.980144	-1.13831	0.855579	-1.06789	1	2.3393	0.0038462	41.3416	34.1575	20.5409	20.9444	16.8042	5
pf01350	-1.47412	0.395524	-1.90181	0.0911099	-1.79401	0.129926	-1.29013	0.667499	-1.217	0.785247	1.06008	1	1.90181	0.0911099	39.2499	30.4572	26.9716	22.8389	20.6742	5
pf01351	-1.43311	1	1.04525	1	1.63326	1	1.49795	1	2.34064	0.890812	1.56256	1	2.34064	0.890812	0.62722	0.693446	0.412529	0.750707	1.06831	1
pf01352	-1.29849	0.455355	-1.75371	0.0425496	-1.13107	0.735122	-1.35058	0.427584	1.14802	0.789756	1.55049	0.298504	1.75371	0.0425496	79.0467	132.516	62.0373	50.575	67.4069	2
pf01353	-1.15117	0.708488	-1.33806	0.300188	-1.89009	0.0189173	-1.16234	0.746854	-1.64188	0.164245	-1.41256	0.472525	1.89009	0.0189173	25.9963	22.5415	23.1072	21.8675	13.1468	1
pf01354	1.01176	1	-1.55788	0.219406	1.04037	0.985446	-1.57621	0.298703	1.02827	1	1.62077	0.359865	1.62077	0.219406	97.946	47.959	101.261	69.8653	96.6967	2
pf01355	-1.75225	0.06518	-1.61739	0.0974682	-1.36523	0.306652	1.08338	0.918198	1.28348	0.550371	1.1847	0.781199	1.75225	0.06518	75.8682	33.6912	44.6104	52.8418	53.1629	2
pf01356	-2.62263	0.000129427	-2.11168	0.00180043	-2.44722	0.000193275	1.24196	0.592558	1.07168	0.951153	-1.1589	0.832533	2.62263	0.000129427	53.7346	51.8263	21.0414	28.8554	21.2585	5
pf01357	-1.64307	0.0697439	-2.02982	0.00415583	-2.60541	0.000154821	-1.23538	0.622308	-1.5857	0.20635	-1.28357	0.659316	2.60541	0.000154821	35.7734	37.9025	22.3264	19.8588	13.2227	5
pf01358	-2.43389	0.022714	1.08426	0.917429	-1.29516	0.552746	2.63896	0.0213864	1.87922	0.179331	-1.40429	0.597899	2.63896	0.0213864	62.2507	65.883	26.2809	76.711	46.5917	1
pf01359	-3.48617	0.00363149	-5.60699	2.69584e-05	-2.20399	0.0552332	-1.60835	0.450606	1.58176	0.455189	2.54402	0.14892	5.60699	2.69584e-05	73.8441	29.0207	21.2004	14.4219	32.403	5
pf01360	-1.70781	0.0883736	-1.85544	0.029997	-1.92074	0.0228223	-1.08644	0.923459	-1.12468	0.861364	-1.0352	1	1.92074	0.0228223	57.5794	67.2188	34.6329	35.3949	29.0806	5
pf01361	-1.16045	0.861924	1.23845	0.754518	-1.61212	0.356391	1.43716	0.595349	-1.38922	0.664452	-1.99652	0.344069	1.99652	0.344069	55.3018	46.5567	48.892	77.3278	33.1554	1
pf01362	1.49003	0.353503	3.2142	0.000230725	3.1919	0.000264518	2.15714	0.0227924	2.14217	0.0284988	-1.00699	1	3.2142	0.000230725	11.256	40.2326	17.5232	41.8365	34.9921	3
pf01363	-1.34396	0.551042	-2.03893	0.0640792	-1.54086	0.282907	-1.51711	0.429818	-1.14651	0.865998	1.32324	0.718533	2.03893	0.0640792	74.3652	44.4197	56.1836	40.0258	45.5611	2
pf01364	-1.17191	0.805793	-1.99123	0.0797944	-1.007	1	-1.69913	0.285243	1.16376	0.842895	1.97739	0.240472	1.99123	0.0797944	97.4442	31.1873	84.4888	53.7651	91.1049	2
pf01365	-2.25687	0.0143852	-1.67744	0.0938042	-2.16846	0.0124403	1.34543	0.621033	1.04077	1	-1.29272	0.752249	2.25687	0.0124403	14.8592	24.978	6.71239	9.9608	6.55464	1
pf01366	-1.43534	0.395043	-1.28579	0.561189	-1.06757	0.952622	1.11631	0.91735	1.34449	0.573145	1.20441	0.843293	1.43534	0.395043	10.6212	13.8821	7.54154	9.29076	9.54546	2
pf01367	1.29813	0.601845	1.53908	0.193425	1.16329	0.793165	1.18561	0.738341	-1.11591	0.909729	-1.32303	0.60964	1.53908	0.193425	9.4773	14.8603	12.7318	16.514	10.6857	1
pf01368	-1.49667	0.443957	-1.82049	0.179595	-1.19638	0.751608	-1.21636	0.805609	1.251	0.764543	1.52167	0.573827	1.82049	0.179595	119.079	58.0208	80.5665	71.6256	93.8114	2
pf01369	-3.47123	0.031474	-1.40541	0.587064	-1.49621	0.500697	2.46992	0.208047	2.32002	0.265676	-1.06461	1	3.47123	0.031474	11.3655	22.7361	3.28837	9.23853	7.23967	5
pf01370	2.27967	0.0195111	1.28043	0.539673	4.06809	1.65273e-05	-1.78039	0.134406	1.78451	0.135116	3.17712	0.00331136	4.06809	1.65273e-05	90.299	100.053	212.323	130.464	352.276	2
pf01371	1.83839	0.0875403	1.03818	1	1.84068	0.0632265	-1.77079	0.124168	1.00125	1	1.773	0.214923	1.84068	0.0632265	9.379	12.8956	17.7365	10.9611	16.6653	2
pf01372	1.48272	0.837698	2.41737	0.427172	1.32229	0.933789	1.63036	0.775875	-1.12133	1	-1.82817	0.790258	2.41737	0.427172	2.15624	10.1642	3.19945	5.73243	2.67499	1
pf01373	5.35489	0.065633	17.1148	0.00033258	20.3244	0.000139183	3.19611	0.148904	3.79549	0.0954668	1.18753	0.958799	20.3244	0.000139183	1.62076	57.8045	9.46025	33.5037	33.1924	4
pf01374	-1.13007	0.876832	1.83482	0.0707453	2.22174	0.0123949	2.07348	0.049945	2.51073	0.0094313	1.21088	0.764657	2.51073	0.0094313	17.492	52.1777	15.9687	36.5786	37.2882	3
pf01375	-1.08096	0.961068	-1.1342	0.865816	1.27329	0.640864	-1.04926	1	1.37636	0.596172	1.44416	0.601021	1.44416	0.596172	27.5805	18.903	26.1018	26.92	33.7477	2
pf01376	-1.22121	0.812258	1.37149	0.609845	-1.96322	0.201455	1.67488	0.405441	-1.6076	0.553941	-2.69253	0.156998	2.69253	0.156998	8.52	20.254	7.24512	13.5965	4.15324	1
pf01377	7.20801	6.62376e-07	11.7202	3.03514e-11	8.65784	1.31119e-08	1.626	0.183977	1.20114	0.736158	-1.35371	0.543554	11.7202	3.03514e-11	3.64073	31.0475	27.7941	49.1441	31.4728	4
pf01378	-1.11159	0.811327	-1.67506	0.0505357	-1.46588	0.161386	-1.5069	0.220652	-1.31872	0.478862	1.14269	0.852935	1.67506	0.0505357	23.4531	27.8619	21.7488	15.808	15.5128	2
pf01379	-2.34204	0.0148835	-3.7381	9.76223e-05	-3.18374	0.000552207	-1.59609	0.452055	-1.35939	0.650188	1.17412	0.96433	3.7381	9.76223e-05	24.5355	20.6798	10.7249	7.22129	7.37683	5
pf01380	-1.27376	0.552376	-3.29366	6.00843e-05	-2.48303	0.00241776	-2.58578	0.00651891	-1.94937	0.0719622	1.32647	0.624467	3.29366	6.00843e-05	215.832	51.3858	172.059	72.5824	83.5089	5
pf01381	1.39977	0.399159	1.28156	0.525611	1.75209	0.0828048	-1.09225	0.912262	1.2517	0.640767	1.36716	0.549116	1.75209	0.0828048	32.4726	28.2357	46.459	46.3702	54.3785	2
pf01382	-2.34414	0.00396685	-2.36976	0.00190069	-2.63656	0.000663664	-1.01093	1	-1.12474	0.920163	-1.11259	0.987388	2.63656	0.000663664	28.855	39.4578	12.4754	13.5871	10.331	5
pf01383	-1.60515	0.185776	-1.90255	0.0420498	-1.08244	0.900215	-1.18528	0.800546	1.48289	0.348272	1.75764	0.236887	1.90255	0.0420498	28.7203	42.5701	18.1422	16.864	25.4423	2
pf01384	-1.52846	0.101941	-1.99907	0.00242954	-2.21237	0.00062045	-1.3079	0.415301	-1.44745	0.263843	-1.1067	0.926033	2.21237	0.00062045	46.8827	33.8843	31.3481	26.429	20.3691	5
pf01385	-1.13456	0.831066	1.28071	0.581813	-1.01878	1	1.45303	0.344453	1.11364	0.911953	-1.30476	0.663451	1.45303	0.344453	8.92292	17.7389	8.09567	12.9838	8.47328	1
pf01386	-1.47295	0.399331	-1.90964	0.0988239	-2.83589	0.00630769	-1.29647	0.687734	-1.92532	0.209289	-1.48504	0.600799	2.83589	0.00630769	30.5952	17.9697	21.0967	17.8018	10.2138	5
pf01387	1.24448	0.607322	-1.72392	0.105501	-1.44982	0.291682	-2.14539	0.0278532	-1.80428	0.113563	1.18906	0.839657	2.14539	0.0278532	21.2592	17.4601	27.3714	13.9464	14.0725	2
pf01388	-1.25366	0.572654	-1.84036	0.0397736	-2.13541	0.0102782	-1.46798	0.335268	-1.70334	0.161931	-1.16033	0.84938	2.13541	0.0102782	56.4254	54.3688	45.6649	34.5468	25.5204	5
pf01389	-1.55157	0.227689	-1.47742	0.25759	-1.99947	0.0348122	1.05018	1	-1.28868	0.685104	-1.35335	0.657351	1.99947	0.0348122	20.9427	29.8374	13.8593	16.1191	10.1435	1
pf01390	1.78595	0.338612	1.571	0.44979	1.09082	1	-1.13683	0.935782	-1.63726	0.497361	-1.4402	0.733297	1.78595	0.338612	6.67781	8.34219	12.1972	11.7129	6.93304	1
pf01391	1.18624	0.737016	-1.0135	1	-1.32646	0.479883	-1.20226	0.740515	-1.57349	0.289391	-1.30878	0.677398	1.57349	0.289391	22.5285	13.3466	27.2774	24.7027	16.2022	1
pf01392	1.43235	0.343374	-1.31386	0.4422	-1.39818	0.322999	-1.88191	0.0762231	-2.00268	0.0555787	-1.06418	0.998439	2.00268	0.0555787	60.0618	23.3452	88.5926	51.383	41.5547	2
pf01393	-1.4967	0.349779	-1.35545	0.429911	-1.90236	0.0784733	1.10421	0.943615	-1.27104	0.731159	-1.40349	0.623945	1.90236	0.0784733	12.6465	13.0225	8.79397	10.6242	6.45131	1
pf01394	-1.12221	0.83739	-1.2028	0.630513	-1.21271	0.606927	-1.07182	0.953433	-1.08065	0.935131	-1.00824	1	1.21271	0.606927	32.6943	36.0471	29.7817	30.8468	25.9819	1
pf01395	-1.86561	0.0554395	-1.82146	0.0409846	-2.7221	0.00141331	1.02424	1	-1.4591	0.518606	-1.49446	0.548613	2.7221	0.00141331	14.6676	14.7044	8.03211	9.06332	5.13831	5
pf01396	1.27668	0.579336	1.29116	0.4981	1.0613	0.958232	1.01135	1	-1.20293	0.724536	-1.21658	0.753336	1.29116	0.4981	39.4458	44.4943	53.046	58.4073	41.1948	1
pf01397	-3.69997	2.98955e-07	-5.14624	1.06656e-10	-5.48692	5.5122e-11	-1.39089	0.487414	-1.48297	0.412229	-1.0662	1	5.48692	5.5122e-11	46.8174	57.058	12.9656	10.2176	8.18592	5
pf01398	-2.16823	0.0735012	-1.85875	0.121026	-1.14042	0.826573	1.1665	0.877773	1.90125	0.219775	1.62988	0.444038	2.16823	0.0735012	14.0404	36.2092	6.61886	8.45574	11.8927	2
pf01399	-1.51674	0.295648	-2.00696	0.0403493	-2.99471	0.00110739	-1.32321	0.588207	-1.97444	0.124113	-1.49217	0.544653	2.99471	0.00110739	28.273	52.967	19.0515	15.7354	9.0182	5
pf01400	6.54536	0.00011368	4.10907	0.00297747	7.6835	1.17615e-05	-1.59291	0.41307	1.17388	0.846951	1.86989	0.33194	7.6835	1.17615e-05	5.44219	29.0451	36.258	25.3611	41.3392	3
pf01401	-1.25029	0.633862	-1.38885	0.389583	-1.27795	0.537877	-1.11082	0.908084	-1.02213	1	1.08678	0.979412	1.38885	0.389583	30.2439	121.595	24.9181	24.852	22.6558	1
pf01402	-2.78014	0.00129758	-3.91279	1.04348e-05	-4.41251	3.23838e-06	-1.40741	0.529963	-1.58716	0.381166	-1.12772	0.977212	4.41251	3.23838e-06	35.0284	22.8103	12.7775	9.94215	7.51564	5
pf01403	-1.00109	1	-1.02147	1	-1.27803	0.422657	-1.02036	1	-1.27664	0.539145	-1.25117	0.664067	1.27803	0.422657	44.9077	27.5054	46.2693	49.6866	34.1568	1
pf01404	1.07012	0.968138	1.16287	0.764381	1.18355	0.724721	1.08667	0.94102	1.106	0.907651	1.01778	1	1.18355	0.724721	24.3368	33.2972	26.5803	31.8314	27.388	2
pf01405	1.35209	0.479275	-1.17232	0.705471	-1.02148	1	-1.58508	0.26178	-1.38113	0.479915	1.14767	0.883214	1.58508	0.26178	79.8698	40.9274	110.06	76.3091	74.4728	2
pf01406	-1.55152	0.139127	-1.97624	0.00934238	-2.44885	0.000503945	-1.27374	0.526639	-1.57835	0.180699	-1.23915	0.683257	2.44885	0.000503945	166.632	161.373	109.878	94.8524	65.9348	5
pf01407	-2.1354	0.295982	1.18761	0.876193	-1.86293	0.35671	2.53602	0.216543	1.14626	0.987758	-2.21244	0.404236	2.53602	0.216543	10.2609	13.8711	4.9451	13.8407	5.29828	5
pf01408	5.12582	2.05173e-06	2.23455	0.0166512	3.30134	0.000289273	-2.2939	0.024127	-1.55265	0.297925	1.47741	0.458179	5.12582	2.05173e-06	231.21	79.0749	1240.61	586.921	745.692	3
pf01409	1.91406	0.0509276	1.06259	0.934432	1.73538	0.0789362	-1.80131	0.0938842	-1.10296	0.879944	1.63316	0.276002	1.91406	0.0509276	155.432	50.3657	305.509	184.997	259.652	2
pf01410	-1.50049	0.234798	-1.82667	0.042527	-1.93455	0.0327766	-1.21738	0.712022	-1.28928	0.618249	-1.05906	1	1.93455	0.0327766	17.2858	10.1403	11.8407	10.6666	8.60911	5
pf01411	1.72965	0.363331	4.00477	0.00122424	5.66622	3.35452e-05	2.31537	0.0670183	3.27593	0.00610508	1.41487	0.59276	5.66622	3.35452e-05	6.95821	18.7872	12.4558	32.2785	37.8763	3
pf01412	4.20012	0.000114919	2.14724	0.0405876	4.5974	1.87761e-05	-1.95606	0.0958342	1.09459	0.916152	2.14107	0.124155	4.5974	1.87761e-05	35.687	27.8558	153.516	87.2302	156.733	3
pf01413	1.44237	0.592362	1.57746	0.411472	1.57418	0.400275	1.09366	0.97116	1.09139	0.972137	-1.00209	1	1.57746	0.400275	10.6	22.0012	15.7268	19.0103	15.9847	1
pf01414	1.61986	0.213314	1.49593	0.2745	2.28082	0.0127453	-1.08284	0.936392	1.40804	0.444461	1.52468	0.407845	2.28082	0.0127453	49.6755	108.88	82.6021	84.66	109.025	2
pf01415	2.10767	0.208634	1.2762	0.729227	2.80908	0.0475536	-1.65152	0.463642	1.33279	0.723666	2.20112	0.290934	2.80908	0.0475536	67.293	42.2516	154.273	100.471	190.268	2
pf01416	1.22192	0.672202	1.59411	0.153426	1.1592	0.744054	1.3046	0.519651	-1.05411	0.997717	-1.37519	0.517007	1.59411	0.153426	20.3966	29.9286	26.2454	37.6615	23.3382	1
pf01417	239.172	2.22665e-20	143.152	2.76257e-18	324.488	4.25846e-22	-1.67075	0.385262	1.35671	0.661207	2.26673	0.20937	324.488	4.25846e-22	20.3178	190.034	4950.94	3236.69	6522.94	4
pf01418	-2.22727	0.00696317	-3.07733	6.81549e-05	-2.53476	0.000904608	-1.38166	0.480916	-1.13806	0.853085	1.21405	0.795997	3.07733	6.81549e-05	44.5918	34.2611	20.7141	16.4504	17.0875	5
pf01419	1.08313	0.925507	1.80454	0.0669727	2.00612	0.0268002	1.66604	0.171194	1.85216	0.0933359	1.11171	0.920948	2.00612	0.0268002	57.2044	62.0795	64.3254	118.261	110.865	3
pf01420	-1.62829	0.111072	-1.99733	0.0134132	-1.45841	0.19371	-1.22664	0.701159	1.11648	0.865998	1.36953	0.577383	1.99733	0.0134132	26.1603	48.0093	16.4181	14.6512	17.2451	2
pf01421	-2.64391	0.0102654	-2.33337	0.0163468	-1.87478	0.0764768	1.13309	0.962625	1.41025	0.602548	1.24461	0.828584	2.64391	0.0102654	15.5382	19.5338	5.95687	7.44245	7.96361	5
pf01422	-6.17847	0.000243371	-4.95968	0.000637707	-6.2568	0.000104149	1.24574	0.851115	-1.01268	1	-1.26153	0.887402	6.2568	0.000104149	71.4237	10.589	12.7226	17.3004	11.6702	5
pf01423	-1.45799	0.2608	-1.40189	0.2872	-1.50243	0.174913	1.04002	1	-1.03048	1	-1.07172	0.98581	1.50243	0.174913	23.9147	35.8499	16.8902	19.2733	15.427	1
pf01424	-1.32411	0.404591	-1.49158	0.1607	-1.42656	0.214583	-1.12648	0.816037	-1.07738	0.921409	1.04558	1	1.49158	0.1607	53.1869	121.613	40.8659	39.9179	35.8673	2
pf01425	-1.17427	0.836714	-1.43308	0.500898	-1.14316	0.868126	-1.22041	0.838385	1.02721	1	1.25362	0.856943	1.43308	0.500898	20.5113	47.6044	17.8605	15.8442	17.0981	2
pf01426	2.21014	0.0319887	2.92345	0.0014711	3.75791	5.20578e-05	1.32274	0.522744	1.70031	0.15462	1.28544	0.643015	3.75791	5.20578e-05	11.6706	28.8052	26.689	39.4377	42.8605	3
pf01427	2.91266	0.00293307	2.25502	0.0279007	2.88506	0.00201859	-1.29163	0.570091	-1.00957	1	1.27939	0.686634	2.91266	0.00201859	5.69166	8.11142	17.1694	14.6317	16.0271	3
pf01428	1.00483	1	1.11551	1	-1.69585	0.553319	1.11015	0.990306	-1.70404	0.67444	-1.89175	0.581231	1.89175	0.553319	3.18705	11.0614	3.29321	4.03374	1.76945	1
pf01429	3.90318	8.25453e-05	2.41453	0.00959301	1.22681	0.65598	-1.61654	0.228211	-3.18158	0.0012216	-1.96814	0.155977	3.90318	8.25453e-05	34.7667	22.3016	141.617	95.8546	41.9858	1
pf01430	11.3003	1.95435e-08	20.2225	1.85767e-13	12.8717	9.7912e-10	1.78956	0.117234	1.13906	0.842901	-1.57108	0.359865	20.2225	1.85767e-13	3.09709	13.3211	37.6652	73.9191	39.6983	4
pf01431	1.21769	0.684978	1.13737	0.785271	-1.64727	0.143746	-1.07061	0.958183	-2.00586	0.0739916	-1.87356	0.187628	2.00586	0.0739916	53.1907	38.1658	67.1003	68.0221	30.947	1
pf01432	-1.74845	0.0492605	-2.25131	0.00165595	-2.80567	0.000105389	-1.2876	0.54332	-1.60466	0.221779	-1.24624	0.728204	2.80567	0.000105389	47.7917	36.4462	27.8695	23.9774	16.2715	5
pf01433	1.48364	0.216058	1.26822	0.470267	1.02658	1	-1.16985	0.725174	-1.44522	0.30139	-1.23538	0.692735	1.48364	0.216058	43.6678	30.534	66.7335	62.8483	43.3261	1
pf01434	1.05736	0.979461	-1.5109	0.299271	1.4446	0.369341	-1.59757	0.32371	1.36623	0.552722	2.18264	0.140427	2.18264	0.140427	134.36	49.2969	143.384	97.173	184.28	2
pf01435	-1.93541	0.0118326	-2.26733	0.000780304	-2.47001	0.000251248	-1.1715	0.746951	-1.27622	0.567201	-1.08939	0.961472	2.47001	0.000251248	48.7535	42.9721	25.791	24.1549	18.9458	5
pf01436	10.7838	4.24155e-07	12.0096	6.04675e-08	19.2087	2.52682e-10	1.11367	0.918644	1.78125	0.272789	1.59944	0.48144	19.2087	2.52682e-10	12.8029	49.0249	140.485	169.363	233.151	4
pf01437	3.32561	0.00119616	1.29809	0.543362	1.88387	0.0821768	-2.56193	0.0156702	-1.76531	0.189287	1.45126	0.517188	3.32561	0.00119616	174.392	30.1194	606.672	254.621	321.82	2
pf01438	-1.12133	0.865839	-1.29059	0.529246	-1.6595	0.161386	-1.15094	0.860303	-1.47993	0.425631	-1.28585	0.72226	1.6595	0.161386	24.3801	34.3629	22.5791	21.3852	14.2949	1
pf01439	-1.27181	0.448999	-1.97634	0.00693786	-1.68897	0.0414626	-1.55396	0.172284	-1.32801	0.450894	1.17014	0.811456	1.97634	0.00693786	46.458	49.3636	37.1494	26.2247	26.3516	2
pf01440	-1.68151	0.0698473	-3.346	4.91489e-06	-4.25951	1.45324e-07	-1.98987	0.04735	-2.53314	0.00767742	-1.27302	0.730518	4.25951	1.45324e-07	43.801	10.4279	26.7964	14.566	9.84905	5
pf01441	1.3041	0.600037	2.05337	0.0295106	1.87519	0.0629226	1.57455	0.255361	1.43792	0.412772	-1.09502	0.956843	2.05337	0.0295106	16.9361	73.356	22.7249	39.8906	31.0283	3
pf01442	3.01588	0.00860165	4.62898	6.70214e-05	3.39319	0.00184513	1.53487	0.366841	1.12511	0.880948	-1.36419	0.630466	4.62898	6.70214e-05	13.501	33.1515	42.6811	72.8051	44.7802	3
pf01443	2.69454	0.016522	2.60838	0.0139952	2.50915	0.0180599	-1.03303	1	-1.07389	0.965597	-1.03955	1	2.69454	0.0139952	44.4041	220.298	121.046	130.204	104.52	3
pf01444	-1.267	0.662936	-1.47035	0.361798	-2.31857	0.0278923	-1.1605	0.840399	-1.82996	0.227055	-1.57688	0.482017	2.31857	0.0278923	49.234	22.1189	40.3581	38.5117	20.6918	5
pf01445	-2.99194	0.968138	1.84756	1	4.6813	0.472986	5.5278	0.764243	14.0062	0.231532	2.53377	0.721441	14.0062	0.231532	0.243017	0.239012	0	0.616263	1.52459	1
pf01446	1.2532	0.818359	2.25879	0.123336	2.25455	0.120794	1.80242	0.349451	1.79903	0.367746	-1.00188	1	2.25879	0.120794	13.5824	5.83084	17.4105	35.363	30.0548	3
pf01447	-1.0547	1	1.22237	0.64191	2.11048	0.0201985	1.28923	0.615076	2.22592	0.0295928	1.72655	0.233204	2.22592	0.0201985	15.5492	41.9764	15.0989	21.293	31.599	2
pf01448	-1.85492	0.0775079	-1.30584	0.463742	-2.63767	0.00250154	1.42048	0.452159	-1.42198	0.472717	-2.0199	0.153414	2.63767	0.00250154	34.0678	37.2153	18.7329	29.376	12.3353	1
pf01449	-1.23793	0.584179	-1.43699	0.244959	-1.62703	0.0972258	-1.1608	0.764243	-1.31431	0.515035	-1.13225	0.882999	1.62703	0.0972258	116.707	73.5197	96.8802	92.442	69.4665	1
pf01450	-1.16284	0.924305	1.45856	0.487912	-1.89597	0.264314	1.69607	0.392247	-1.63047	0.543465	-2.76539	0.148704	2.76539	0.148704	8.11268	18.0369	7.17756	13.6177	4.04657	1
pf01451	-2.47245	0.00113403	-2.26112	0.00172315	-3.14086	3.54488e-05	1.09346	0.925156	-1.27034	0.747466	-1.38907	0.614353	3.14086	3.54488e-05	21.329	21.3637	8.84447	10.6349	6.51237	5
pf01452	1.55823	0.364195	3.18119	0.000664786	3.1593	0.000819116	2.04155	0.0520605	2.0275	0.0672851	-1.00693	1	3.18119	0.000664786	7.40057	9.78274	11.9609	27.0293	23.04	3
pf01453	1.36764	0.563228	2.51104	0.0079492	1.96002	0.0781724	1.83605	0.130784	1.43314	0.466377	-1.28113	0.707079	2.51104	0.0079492	8.07374	22.4496	11.4133	23.4092	15.3899	3
pf01454	-2.48893	0.00474423	-4.31788	2.66648e-06	-2.91473	0.000511414	-1.73484	0.220652	-1.17108	0.840319	1.4814	0.537161	4.31788	2.66648e-06	43.7043	10.8492	17.8599	11.2013	14.2627	5
pf01455	1.66355	0.166938	1.7664	0.0887781	2.37313	0.00594411	1.06182	0.964504	1.42654	0.387885	1.34349	0.577355	2.37313	0.00594411	30.4565	105.893	51.0516	60.7357	69.1963	3
pf01456	-2.50366	0.00231722	-3.9917	1.28734e-06	-3.57581	8.08041e-06	-1.59434	0.236133	-1.42823	0.410203	1.1163	0.950107	3.9917	1.28734e-06	111.595	48.4355	45.9138	31.0889	30.3463	5
pf01457	-1.39804	0.513428	1.07206	1	-1.40471	0.452603	1.49879	0.442985	-1.00477	1	-1.50594	0.528639	1.50594	0.442985	11.9857	15.3006	8.78855	14.4903	8.1644	1
pf01458	1.18025	0.754546	-1.25248	0.566982	-1.21617	0.61318	-1.47824	0.349627	-1.43538	0.41688	1.02986	1	1.47824	0.349627	40.0868	19.6753	48.8786	35.9692	32.0062	1
pf01459	-1.59184	0.162921	-3.49381	1.16335e-05	-2.25405	0.00489228	-2.19483	0.0218138	-1.41601	0.394604	1.55001	0.35757	3.49381	1.16335e-05	209.771	66.101	134.219	66.7255	88.6436	5
pf01460	1.09486	0.967901	-1.06442	0.970003	1.12662	0.873846	-1.16539	0.8561	1.02901	1	1.19919	0.857527	1.19919	0.8561	12.6759	6.43402	14.6324	13.6462	13.8822	2
pf01461	1.32062	0.93859	4.00986	0.011614	3.45231	0.0283696	3.03634	0.0469988	2.61416	0.106135	-1.1615	0.943323	4.00986	0.011614	3.31745	9.07628	4.63761	15.6121	11.5097	3
pf01462	-2.68131	0.00272263	-2.10023	0.0161716	-2.35816	0.00688102	1.27667	0.667122	1.13704	0.906777	-1.12281	0.935693	2.68131	0.00272263	24.7181	32.9483	9.33435	13.2339	10.0436	5
pf01463	2.05552	0.0865232	3.52042	0.000114511	3.28946	0.00034859	1.71267	0.122908	1.60031	0.213547	-1.07021	0.980177	3.52042	0.000114511	7.08217	14.7666	15.3112	28.7075	22.8212	3
pf01464	1.50715	0.247158	1.01209	1	2.12602	0.00843533	-1.48914	0.280395	1.41063	0.349306	2.10062	0.0541251	2.12602	0.00843533	19.2432	12.0626	29.7973	21.926	39.5409	2
pf01465	1.25197	0.790532	1.03607	1	-1.51898	0.450338	-1.20838	0.848701	-1.90171	0.312074	-1.57377	0.597336	1.90171	0.312074	18.8848	21.5192	23.8693	21.617	11.771	1
pf01466	-1.12893	0.837737	-1.02551	1	-1.20871	0.619488	1.10085	0.917213	-1.07067	0.947944	-1.17864	0.824196	1.20871	0.619488	26.0502	42.0265	23.746	28.9401	21.1228	1
pf01467	1.17265	1	-1.05207	1	-2.62861	0.896784	-1.23371	1	-3.08244	0.855243	-2.49852	0.9089	3.08244	0.855243	0.663434	1.32843	0.818106	0.70782	0.171661	1
pf01468	1	1	1.59916	1	1.49921	1	1.59916	1	1.49921	1	-1.06667	1	1.59916	1	0	0.280351	0	0.0819925	0.0581286	2
pf01469	1	1	1	1	1	1	1	1	-1	1	-1	1	1	1	0	0	0	0	0	2
pf01470	1	1	1	1	1	1	1	1	-1	1	-1	1	1	1	0	0.507516	0	0	0	2
pf01471	1	1	1	1	1	1	1	1	-1	1	-1	1	1	1	0	0.124059	0	0	0	2
pf01472	1	1	1	1	1	1	1	1	-1	1	-1	1	1	1	0	0.0549655	0	0	0	2
pf01473	1.24148	1	1.89493	0.559682	-2.65168	0.896046	1.52634	0.815237	-3.29201	0.672049	-5.02473	0.395174	5.02473	0.395174	0.762537	2.24604	1.00696	1.75889	0.205204	1
pf01474	-1.67673	0.389619	1.52328	0.351301	-1.23846	0.738706	2.55412	0.050372	1.35388	0.780635	-1.88652	0.31865	2.55412	0.050372	6.13454	9.80689	3.69887	10.641	4.74338	1
pf01475	2.19473	0.177495	2.86351	0.0288856	2.73609	0.0414893	1.30472	0.689684	1.24666	0.794187	-1.04657	1	2.86351	0.0288856	4.02271	14.654	9.03282	13.1653	10.6894	3
pf01476	-2.51588	0.000706197	-3.29554	5.87499e-06	-4.40227	1.23728e-07	-1.30989	0.603464	-1.74979	0.205652	-1.33583	0.688089	4.40227	1.23728e-07	34.425	17.8163	14.1279	11.7619	7.5261	5
pf01477	-2.92617	0.000152374	-3.67243	1.63276e-06	-3.25926	1.37111e-05	-1.25503	0.616551	-1.11383	0.864275	1.12677	0.933141	3.67243	1.63276e-06	84.2956	33.8218	29.4909	25.7496	25.0617	5
pf01478	-1.50655	0.305872	-1.71181	0.137404	-1.72488	0.130694	-1.13625	0.920448	-1.14492	0.920163	-1.00763	1	1.72488	0.130694	12.4769	10.6911	8.53601	8.17181	6.97139	1
pf01479	1	1	1	1	1	1	1	1	-1	1	-1	1	1	1	0	0.136291	0	0	0	2
pf01480	4.65988	0.834808	1	1	1	1	-4.65988	0.757742	-4.65988	0.765342	-1	1	4.65988	0.757742	0	0.0393672	0.452254	0	0	2
pf01481	1.49401	1	1.43738	1	1	1	-1.03939	1	-1.49401	1	-1.43738	1	1.49401	1	0	0.0389462	0.0616266	0.0598501	0	2
pf01482	1.15048	1	1.70099	1	1.33476	1	1.4785	1	1.16018	1	-1.27438	1	1.70099	1	0.0376507	0.199801	0.0633197	0.167892	0.0871929	1
pf01483	1	1	1	1	1.74723	1	1	1	1.74723	1	1.74723	1	1.74723	1	0	0.343306	0	0	0.086954	2
pf01484	1	1	5.98152	0.54818	2.59392	1	5.98152	0.536096	2.59392	1	-2.30598	0.911429	5.98152	0.536096	0	0.0423837	0	0.676157	0.184703	1
pf01485	2.39825	0.0490824	5.35641	1.15678e-05	7.51029	1.17735e-07	2.23347	0.0490517	3.13157	0.00325694	1.40211	0.564684	7.51029	1.17735e-07	8.56282	33.3211	21.067	52.2223	61.8708	3
pf01486	-1.4564	0.674868	1.60783	0.534194	3.24918	0.0353015	2.34165	0.245149	4.73212	0.0103062	2.02085	0.382089	4.73212	0.0103062	4.86515	15.7503	3.33633	8.65453	15.3953	2
pf01487	1	1	2.25753	1	2.79266	1	2.25753	1	2.79266	1	1.23704	1	2.79266	1	0	0.169388	0	0.171379	0.21013	2
pf01488	-1.31381	1	-1.31381	1	-1.31381	1	1	1	-1	1	-1	1	1.31381	1	0.038069	0	0	0	0	2
pf01489	-3.63462	0.968138	-3.63462	0.950747	-1.26758	1	1	1	2.86736	1	2.86736	1	3.63462	0.950747	0.320179	0.209392	0	0	0.216791	2
pf01490	-20.3814	0.0312976	-4.86888	0.178238	-3.96448	0.170317	4.18605	0.753908	5.141	0.76198	1.22813	1	20.3814	0.0312976	2.33267	0.817121	0	0.435011	0.482801	5
pf01491	-7.2179	9.67254e-09	-3.94243	3.68533e-05	-3.6683	9.40861e-05	1.83082	0.163148	1.96764	0.116616	1.07473	0.984943	7.2179	9.67254e-09	550.405	131.519	77.2114	155.994	142.189	5
pf01492	23.334	0.0026175	7.88523	0.126062	8.07185	0.119799	-2.9592	0.211446	-2.89078	0.222472	1.02367	1	23.334	0.0026175	0.10927	0.495749	5.32759	1.88793	1.68224	3
pf01493	2.68662	0.272637	4.11935	0.044125	3.76751	0.0653376	1.53328	0.632912	1.40232	0.763878	-1.09339	1	4.11935	0.044125	1.62199	0.984273	4.83844	8.07559	6.30807	3
pf01494	-1.19632	0.691535	-1.27387	0.495366	-1.19935	0.64335	-1.06483	0.974114	-1.00254	1	1.06214	1	1.27387	0.495366	17.6097	24.2876	15.1575	15.6564	14.2729	2
pf01495	-3.22612	0.968138	-3.22612	0.950747	-3.22612	0.944648	1	1	-1	1	-1	1	3.22612	0.944648	0.270673	1.33109	0	0	0	5
pf01496	-1.37235	0.707094	-1.11163	0.950985	-1.68534	0.448113	1.23454	0.912262	-1.22807	0.984717	-1.5161	0.789676	1.68534	0.448113	4.15112	5.42603	3.08662	4.21734	2.33056	1
pf01497	-3.58227	1.25221e-05	-4.2203	2.51895e-07	-3.58294	5.84686e-06	-1.17811	0.825507	-1.00019	1	1.17789	0.928031	4.2203	2.51895e-07	31.455	25.1973	8.92014	8.27775	8.39917	5
pf01498	3.14212	0.0376022	2.05409	0.18498	5.69607	0.000702217	-1.52969	0.535684	1.81281	0.356895	2.77304	0.14998	5.69607	0.000702217	38.9434	29.5789	126.856	90.0141	213.38	3
pf01499	-2.25202	0.408964	-1.03753	1	-1.52275	0.715103	2.17055	0.480916	1.47892	0.853085	-1.46766	0.861592	2.25202	0.408964	3.26922	21.4417	1.42442	3.531	2.01858	1
pf01500	1.01014	1	-1.189	0.743135	1.52775	0.290751	-1.20106	0.795503	1.51242	0.374708	1.8165	0.260466	1.8165	0.260466	20.5326	30.9239	21.6247	19.6529	30.0266	2
pf01501	-1.6824	0.160791	-1.40352	0.351301	-1.52479	0.222093	1.19871	0.764823	1.10337	0.916152	-1.08641	0.979887	1.6824	0.160791	44.6666	52.9243	26.9941	35.7626	28.3564	1
pf01502	-2.80913	0.00025451	-2.53052	0.000508501	-3.07516	3.43446e-05	1.1101	0.891383	-1.0947	0.935119	-1.21523	0.779612	3.07516	3.43446e-05	48.3589	76.4456	17.5059	21.471	15.0987	5
pf01503	3.98007	0.595475	2.51346	1	-1.22227	1	-1.5835	0.852783	-4.8647	0.542726	-3.07212	1	4.8647	0.542726	0.0650413	0.236663	0.631052	0.389581	0.0299229	1
pf01504	1.18778	1	-1.41992	1	-1.41992	1	-1.68655	1	-1.68655	1	-1	1	1.68655	1	0.0509474	0.0341525	0.0856816	0	0	2
pf01505	-1.59645	1	-1.59645	1	1.07752	1	1	1	1.7202	1	1.7202	1	1.7202	1	0.0723848	0.327306	0	0	0.0838157	2
pf01506	-1.57196	0.368421	-1.13462	0.852509	-1.345	0.54856	1.38544	0.60402	1.16874	0.874192	-1.18542	0.90376	1.57196	0.368421	18.2335	29.3051	11.8287	18.256	13.0796	1
pf01507	-1.79882	0.33375	-7.66451	0.00101216	-4.81824	0.0148689	-4.26085	0.107737	-2.67855	0.30854	1.59073	1	7.66451	0.00101216	5.48123	3.66871	3.09079	0.690966	1.00769	5
pf01508	-1.27578	0.726897	-1.49561	0.45251	-1.61817	0.355467	-1.17231	0.911568	-1.26838	0.824145	-1.08195	1	1.61817	0.355467	10.6128	29.3912	8.55218	7.99319	6.35246	5
pf01509	24.4027	3.70149e-06	16.1967	2.52246e-05	5.89485	0.00810011	-1.50665	0.61648	-4.13966	0.0299878	-2.74759	0.2253	24.4027	3.70149e-06	3.81426	13.8204	102.077	69.3064	22.5549	4
pf01510	1.58544	0.468741	1.05316	0.997859	1.71851	0.318707	-1.50542	0.551075	1.08393	0.978043	1.63177	0.548174	1.71851	0.318707	71.397	25.1204	114.96	82.0546	116.666	2
pf01511	-1.47256	0.79215	-1.02725	1	-1.72328	0.592096	1.4335	0.840399	-1.17026	1	-1.67758	0.77065	1.72328	0.592096	2.30262	7.43072	1.56728	2.52342	1.23919	1
pf01512	16.804	0.0320225	49.0681	0.000447096	82.3003	4.63315e-05	2.92003	0.273117	4.89767	0.0762639	1.67727	0.7108	82.3003	4.63315e-05	0.12057	10.748	4.04215	13.2847	18.5073	4
pf01513	1.66214	0.820745	2.4307	0.44979	3.18012	0.247894	1.46239	0.841979	1.91326	0.613678	1.30831	0.943323	3.18012	0.247894	1.53208	47.5351	2.75097	4.44753	4.85778	3
pf01514	1.58104	0.583795	6.14033	0.00123655	9.92746	5.87845e-05	3.88373	0.0250943	6.27907	0.00164654	1.61676	0.571668	9.92746	5.87845e-05	4.9719	45.8292	8.14454	35.6886	48.356	3
pf01515	-22.5999	0.0312976	-6.94732	0.0759353	-1.0249	1	3.25305	1	22.0509	0.0681353	6.77853	0.255225	22.5999	0.0312976	2.60041	0.21473	0	0.307727	2.47779	5
pf01516	2.68994	0.12903	8.96204	6.97436e-06	10.252	1.57895e-06	3.33169	0.0122434	3.81124	0.00469911	1.14393	0.917681	10.252	1.57895e-06	2.38211	34.4662	6.61366	24.9554	24.2971	4
pf01517	24.2876	0.00719044	226.457	7.28914e-06	173.25	1.53709e-05	9.32399	0.0334583	7.13326	0.0682772	-1.30711	0.939328	226.457	7.28914e-06	1.25926	0.594999	32.8156	355.994	218.277	4
pf01518	1.02029	1	1.30052	0.937366	-1.13152	0.96583	1.27466	0.945512	-1.15448	1	-1.47157	0.857527	1.47157	0.857527	2.70759	9.18683	2.84908	3.97506	2.31729	2
pf01519	1.28246	0.785595	1.45267	0.523609	1.08583	0.977226	1.13271	0.917213	-1.18109	0.860941	-1.33783	0.762357	1.45267	0.523609	7.92989	19.164	10.5331	13.0277	8.33928	1
pf01520	4.68591	0.125879	4.38819	0.113498	8.12938	0.0110335	-1.06785	1	1.73486	0.567022	1.85256	0.575551	8.12938	0.0110335	1.13833	8.84075	6.0726	6.21729	10.037	3
pf01521	-1.95907	0.968138	-2.6534	0.950747	-2.23405	0.944648	-1.35442	1	-1.14036	1	1.18771	1	2.6534	0.944648	0.324535	1.59099	0.110544	0.0536785	0.0761108	2
pf01522	1	1	1	1	1	1	1	1	-1	1	-1	1	1	1	0	0	0	0	0	2
pf01523	-1.12482	1	-2.81118	0.453617	-1.26941	0.970269	-2.49923	0.615385	-1.12855	1	2.21455	0.815231	2.81118	0.453617	1.70356	1.18501	1.54818	0.596022	1.27149	5
pf01524	-1.99883	0.0227816	-1.70096	0.0739099	-2.42014	0.00281666	1.17512	0.764945	-1.21078	0.776197	-1.42281	0.558533	2.42014	0.00281666	22.6946	27.4976	11.6496	14.9503	8.98907	5
pf01525	-2.29764	0.0065663	-3.14889	6.54452e-05	-2.94006	0.000175646	-1.37049	0.476017	-1.2796	0.613264	1.07103	0.985706	3.14889	6.54452e-05	81.881	52.0138	36.3134	28.9396	26.6067	5
pf01526	-2.16355	0.0670719	-1.72372	0.177605	-2.16633	0.0474469	1.25517	0.760223	-1.00128	1	-1.25678	0.822271	2.16633	0.0474469	31.9532	24.5912	15.0111	20.8917	13.8858	5
pf01527	1	1	1	1	3.11522	1	1	1	3.11522	1	3.11522	1	3.11522	1	0	0.235184	0	0	0.247653	2
pf01528	1	1	1.45975	1	1	1	1.45975	1	-1	1	-1.45975	1	1.45975	1	0	0.0619399	0	0.0627695	0	1
pf01529	-1.02952	1	-1.16182	0.661389	1.05038	0.949824	-1.12851	0.808943	1.08138	0.9126	1.22035	0.703065	1.22035	0.661389	33.6851	58.9229	33.9286	33.0422	34.1005	2
pf01530	-1.58337	0.14927	-1.80924	0.0390377	-1.9931	0.0146077	-1.14265	0.805623	-1.25877	0.606362	-1.10163	0.934448	1.9931	0.0146077	127.757	61.3847	82.8755	80.3136	61.8205	5
pf01531	-3.34654	1.12162e-05	-2.33739	0.000913178	-2.36642	0.000871745	1.43174	0.409501	1.41418	0.450894	-1.01242	1	3.34654	1.12162e-05	30.6538	42.8136	9.31732	14.7066	12.4364	5
pf01532	-1.18783	0.685857	-1.0025	1	1.27154	0.480654	1.18486	0.730467	1.51037	0.271108	1.27472	0.643339	1.51037	0.271108	66.607	135.992	56.6003	73.9175	80.5263	2
pf01533	-1.69587	0.381925	-3.95835	0.00966667	-1.8411	0.259179	-2.33412	0.296178	-1.08564	1	2.14999	0.457384	3.95835	0.00966667	6.27563	9.87448	3.74353	1.68539	3.23447	2
pf01534	-10.9768	1.16503e-06	-11.0338	1.55167e-07	-12.1138	5.10286e-07	-1.00519	1	-1.10357	1	-1.09787	1	12.1138	1.55167e-07	13.3393	5.59282	1.13583	1.23806	0.953718	5
pf01535	2.01641	0.0526303	1.52892	0.263748	1.97047	0.0455983	-1.31884	0.525725	-1.02331	1	1.28879	0.644388	2.01641	0.0455983	14.1638	21.5047	29.6888	24.6972	27.0194	2
pf01536	-1.11902	0.968138	1.3653	0.503406	-1.02631	1	1.52779	0.425439	1.09033	1	-1.40123	0.617985	1.52779	0.425439	6.46448	12.9702	5.94547	10.0081	6.09748	1
pf01537	-2.81729	3.85857e-05	-2.71999	2.64513e-05	-4.41673	9.87492e-09	1.03577	1	-1.56772	0.301631	-1.6238	0.341245	4.41673	9.87492e-09	38.0524	56.9616	13.7594	15.6227	8.18623	5
pf01538	-1.27168	0.720357	-1.48643	0.44075	-1.02113	1	-1.16888	0.876885	1.24536	0.785554	1.45567	0.64616	1.48643	0.44075	36.765	12.4504	29.4849	27.1812	34.2749	2
pf01539	-2.40863	0.0468135	-2.28723	0.0437073	-2.29801	0.0416574	1.05308	1	1.04814	1	-1.00471	1	2.40863	0.0416574	27.7204	38.5189	11.6452	13.4077	11.463	5
pf01540	-1.01675	1	-1.26927	0.592484	-1.27654	0.592396	-1.24836	0.735158	-1.25551	0.739194	-1.00572	1	1.27654	0.592396	10.9816	20.6871	11.0151	9.70288	8.25794	2
pf01541	4.83498	0.0325022	1.31296	0.849896	1.4435	0.747749	-3.6825	0.0787631	-3.34948	0.111179	1.09943	1	4.83498	0.0325022	5.70022	2.4802	28.4981	8.27507	7.98064	2
pf01542	-1.45326	0.305678	-1.19775	0.624039	-1.21539	0.622659	1.21332	0.750418	1.19572	0.759304	-1.01473	1	1.45326	0.305678	13.4838	28.8258	9.50831	12.7292	10.701	1
pf01543	-1.14591	0.737437	-1.70479	0.0547007	-1.75524	0.0454954	-1.48771	0.254045	-1.53174	0.241427	-1.02959	1	1.75524	0.0454954	28.4333	20.3414	25.4515	18.8484	15.5769	2
pf01544	-2.8818	8.19956e-06	-4.55817	3.45691e-10	-4.04662	1.29417e-08	-1.58171	0.295431	-1.4042	0.49196	1.12642	0.952561	4.55817	3.45691e-10	32.7565	11.4659	11.5887	7.99073	7.72177	5
pf01545	-2.08131	0.0953254	-4.82659	0.000111947	-3.56128	0.0013387	-2.31902	0.120394	-1.71108	0.359611	1.3553	0.799876	4.82659	0.000111947	30.9703	12.7775	15.2321	7.00401	8.35739	5
pf01546	2.56652	0.0155961	3.62567	0.000263553	4.28859	3.18436e-05	1.41268	0.459166	1.67097	0.22705	1.18284	0.831467	4.28859	3.18436e-05	13.2919	73.5683	34.889	55.0732	55.1843	3
pf01547	-5.73467	0.580902	1.85786	0.868547	-3.43342	0.521823	10.6543	0.275533	1.67025	1	-6.37883	0.374431	10.6543	0.275533	0.564674	0.473217	0	1.30225	0.0779171	1
pf01548	5.07879	2.82553e-05	2.39821	0.0205171	3.23259	0.0015796	-2.11775	0.07408	-1.57112	0.348346	1.34792	0.650854	5.07879	2.82553e-05	162.342	53.9498	890.528	452.095	525.151	3
pf01549	-1.02511	1	1.01891	1	-1.16534	0.705885	1.0445	1	-1.13679	0.841155	-1.18738	0.81052	1.18738	0.705885	22.8867	26.3378	22.9413	26.3589	18.8496	1
pf01550	-1.86401	0.0337887	-3.98939	1.6607e-07	-1.9707	0.0124858	-2.14022	0.0158704	-1.05723	0.958363	2.02435	0.0719864	3.98939	1.6607e-07	499.153	123.049	271.543	139.439	239.231	5
pf01551	-1.60437	0.269934	-1.02124	1	-1.16799	0.803327	1.571	0.357516	1.37362	0.629408	-1.1437	0.952856	1.60437	0.269934	8.6712	18.3992	5.50762	9.5864	7.1488	1
pf01552	3.47303	0.00184059	2.69146	0.00993925	1.68524	0.201478	-1.29039	0.648509	-2.06085	0.101558	-1.59708	0.425796	3.47303	0.00184059	51.2817	175.374	187.944	158.923	84.6685	3
pf01553	7.14876	0.369554	10.0682	0.191702	12.6061	0.113188	1.40839	0.980144	1.76339	0.821435	1.25207	1	12.6061	0.113188	0.0674958	0.780075	1.23625	1.96797	2.16958	3
pf01554	2.83727	0.0038753	3.79766	8.07104e-05	2.20957	0.0238039	1.33849	0.523713	-1.28408	0.622051	-1.71873	0.268326	3.79766	8.07104e-05	32.1496	79.8303	94.8027	139.321	68.8096	3
pf01555	-2.67145	3.17404e-05	-2.35299	0.000116637	-2.97862	2.00604e-06	1.13534	0.826036	-1.11498	0.874284	-1.26589	0.664952	2.97862	2.00604e-06	44.251	31.7115	16.9303	21.1994	14.2744	5
pf01556	2.19141	0.0170504	3.65274	3.31694e-06	2.84108	0.000327551	1.66685	0.0866211	1.29646	0.505389	-1.28569	0.582286	3.65274	3.31694e-06	10.0061	14.2802	22.7047	41.7003	27.5614	3
pf01557	-1.75066	0.0866775	-1.53998	0.156904	-2.05513	0.0163177	1.1368	0.84502	-1.17391	0.825542	-1.33451	0.626007	2.05513	0.0163177	20.0833	23.4958	11.8148	14.757	9.42079	1
pf01558	2.25689	0.0751989	1.58639	0.31532	2.58561	0.0227078	-1.42266	0.528764	1.14566	0.872591	1.62988	0.444038	2.58561	0.0227078	40.4599	40.5743	93.3494	71.5677	99.2079	2
pf01559	-1.50936	0.250769	-2.45996	0.00478134	-3.75892	8.62381e-05	-1.62981	0.29605	-2.49041	0.0453653	-1.52804	0.614353	3.75892	8.62381e-05	15.8471	13.1625	10.8025	7.22938	3.99189	5
pf01560	259.826	0.00331477	89.7011	0.0154669	1483.92	5.87845e-05	-2.89657	0.484984	5.71122	0.215278	16.5429	0.0915701	1483.92	5.87845e-05	0	0.335517	30.8123	12.1686	177.237	4
pf01561	-1.21077	0.652444	-1.32614	0.395577	-1.86875	0.0364674	-1.09528	0.90079	-1.54344	0.276138	-1.40917	0.516049	1.86875	0.0364674	28.6285	25.0319	24.4019	24.4578	14.8207	1
pf01562	-1.59368	0.13691	-2.06664	0.00901373	-3.64203	7.17623e-06	-1.29678	0.540085	-2.2853	0.022146	-1.76229	0.243025	3.64203	7.17623e-06	39.3596	12.3593	25.5647	21.5979	10.4354	5
pf01563	2.74142	0.00453685	1.28597	0.536446	1.69842	0.132099	-2.13179	0.0456675	-1.6141	0.258569	1.32073	0.643015	2.74142	0.00453685	216.078	53.8078	621.374	313.67	358.182	2
pf01564	1.62515	0.180008	-1.47176	0.250494	1.00439	1	-2.39184	0.0125299	-1.61804	0.222573	1.47823	0.432195	2.39184	0.0125299	403.708	55.8688	673.638	304.847	390.392	2
pf01565	-1.03018	1	-1.42577	1	-1.33871	1	-1.384	1	-1.29949	1	1.06503	1	1.42577	1	0.765337	0.64156	0.751517	0.557953	0.517247	2
pf01566	2.26176	0.0346933	4.44986	1.27389e-05	4.60022	8.128e-06	1.96743	0.0724983	2.03391	0.0640846	1.03379	1	4.60022	8.128e-06	21.1016	74.2852	49.9805	106.815	94.2925	3
pf01567	1.50287	0.191286	1.22613	0.532621	1.06059	0.911827	-1.2257	0.603464	-1.41701	0.321905	-1.15608	0.811456	1.50287	0.191286	263.931	213.139	405.645	360.849	268.073	1
pf01568	2.08277	0.158768	8.49222	4.21239e-07	8.51983	3.97798e-07	4.07737	0.000945117	4.09063	0.0011119	1.00325	1	8.51983	3.97798e-07	10.6901	51.0474	23.2336	107.337	88.1908	4
pf01569	1.47887	0.717516	3.22327	0.0651003	3.21569	0.0665052	2.17955	0.295559	2.17442	0.303221	-1.00236	1	3.22327	0.0651003	4.24497	26.4002	6.43805	15.4869	13.331	3
pf01570	1.20141	0.637115	1.28388	0.420692	1.34156	0.306494	1.06864	0.937282	1.11665	0.825542	1.04492	1	1.34156	0.306494	23.637	43.0883	29.15	34.2592	30.4895	2
pf01571	1.75421	0.187295	2.50728	0.0136839	1.36951	0.465167	1.42929	0.474432	-1.2809	0.665094	-1.83078	0.265614	2.50728	0.0136839	80.922	69.4271	150.439	233.272	108.112	3
pf01572	1.15343	1	1.05048	1	-1.05612	1	-1.098	1	-1.21816	0.958399	-1.10943	1	1.21816	0.958399	4.01383	6.35438	4.78361	4.74647	3.70063	2
pf01573	-1.26201	0.737979	1.13098	0.94597	-1.1972	0.775004	1.42731	0.578294	1.05413	1	-1.35401	0.726528	1.42731	0.578294	6.70368	15.5044	5.44521	8.6186	5.39935	1
pf01574	1.48061	0.446424	1.09185	0.98434	1.14493	0.898188	-1.35606	0.577084	-1.29318	0.663621	1.04862	1	1.48061	0.446424	9.67055	11.8167	14.6732	11.8478	10.7226	2
pf01575	2.48518	0.00474423	1.56869	0.227704	2.26664	0.00857614	-1.58424	0.195701	-1.09642	0.901323	1.44492	0.435826	2.48518	0.00474423	7.88407	12.171	20.2335	13.9744	17.3318	3
pf01576	-1.2808	1	1.78986	0.570205	2.26971	0.355523	2.29245	0.519009	2.90705	0.34834	1.2681	0.955044	2.90705	0.34834	2.39836	25.6571	1.87885	4.94389	5.30942	2
pf01577	1.28735	0.721133	1.22207	0.768538	-1.11186	0.908334	-1.05341	1	-1.43134	0.59026	-1.35877	0.73796	1.43134	0.59026	14.4667	6.38502	19.5806	20.2586	12.7712	1
pf01578	-1.94009	0.00940274	-3.40354	6.9352e-07	-1.77142	0.0191498	-1.75432	0.0884471	1.09522	0.873105	1.92136	0.0980738	3.40354	6.9352e-07	51.1364	46.2957	27.0198	16.913	27.7452	5
pf01579	1.49792	0.389575	2.42816	0.0150725	2.65165	0.00688102	1.62102	0.282122	1.77023	0.197142	1.09204	0.97719	2.65165	0.00688102	12.8287	34.9188	19.515	35.0209	33.2687	3
pf01580	4.4645	5.23107e-06	3.24234	0.000224535	2.07241	0.0257613	-1.37694	0.444241	-2.15426	0.0307645	-1.56452	0.349084	4.4645	5.23107e-06	38.8935	16.8076	179.929	142.734	78.7106	3
pf01581	-1.42513	0.291069	1.16316	0.655257	-1.0524	0.953114	1.65766	0.113439	1.35417	0.445357	-1.22411	0.688228	1.65766	0.113439	22.8513	32.2864	16.3703	29.9467	20.9112	1
pf01582	-1.41531	0.246805	-1.67467	0.0483956	-1.91661	0.0118664	-1.18326	0.693251	-1.3542	0.425904	-1.14447	0.848522	1.91661	0.0118664	60.5721	25.8057	44.7678	41.1735	30.7896	1
pf01583	-1.46674	0.340404	-1.67907	0.135749	-2.90324	0.00141331	-1.14476	0.838978	-1.97938	0.113563	-1.72908	0.322741	2.90324	0.00141331	42.5724	27.9457	30.2897	29.0893	14.3703	5
pf01584	1.07702	1	2.30266	0.0400348	1.14428	0.934009	2.138	0.0762231	1.06246	1	-2.01232	0.217546	2.30266	0.0400348	4.16855	17.7534	4.63476	11.0584	4.62375	1
pf01585	1.50268	0.379903	1.93919	0.0714847	2.47173	0.00952872	1.29049	0.630809	1.64488	0.243241	1.27462	0.70483	2.47173	0.00952872	11.7655	74.1881	18.1549	25.9278	28.3634	3
pf01586	1.38694	0.419329	1.92903	0.0287447	1.41064	0.320907	1.39085	0.376778	1.01709	1	-1.36748	0.502923	1.92903	0.0287447	15.6296	18.9025	22.5475	34.2564	21.5436	3
pf01587	1.58608	0.224219	-1.05794	0.931462	1.81653	0.0737384	-1.67798	0.186759	1.1453	0.82399	1.92178	0.159828	1.92178	0.0737384	358.634	137.409	588.767	381.386	623.59	2
pf01588	12.3152	0.0401836	234.127	2.74186e-10	38.4651	0.00012766	19.0113	2.80441e-06	3.12339	0.163278	-6.08673	0.011417	234.127	2.74186e-10	0.124661	1.72713	2.9955	63.1402	9.01027	4
pf01589	-1.29127	0.576183	-1.14472	0.794051	-1.1838	0.721658	1.12802	0.861466	1.09079	0.926488	-1.03414	1	1.29127	0.576183	25.0021	23.5595	19.7444	24.204	20.1406	1
pf01590	-2.49464	0.0222862	-2.76022	0.00696364	-3.07399	0.00323725	-1.10646	0.957864	-1.23224	0.799559	-1.11367	0.980177	3.07399	0.00323725	31.638	12.4987	13.2341	12.8098	9.97331	5
pf01591	11.5776	0.0061791	56.0262	2.40418e-06	18.2577	0.000516355	4.83919	0.0413059	1.57698	0.672337	-3.06864	0.257078	56.0262	2.40418e-06	1.31338	62.2457	17.0609	91.0256	25.3125	4
pf01592	-1.22691	0.681276	-1.01218	1	-1.48268	0.300744	1.21215	0.748048	-1.20847	0.786723	-1.46485	0.520767	1.48268	0.300744	19.7135	33.0961	16.4726	22.2044	12.8941	1
pf01593	127.666	2.53014e-12	748.488	2.28984e-23	342.208	1.97391e-18	5.86284	2.53338e-05	2.68048	0.0328516	-2.18723	0.169775	748.488	2.28984e-23	0.310957	146.122	56.6209	371.867	141.773	4
pf01594	1.06532	1	2.38527	0.00920414	1.67682	0.228155	2.23902	0.026166	1.574	0.379813	-1.4225	0.494369	2.38527	0.00920414	6.24161	22.3783	6.87376	17.0837	10.22	3
pf01595	-1.06848	0.968138	1.4811	0.164145	-1.3811	0.341661	1.58252	0.139127	-1.29259	0.567965	-2.04556	0.0462816	2.04556	0.0462816	20.0914	85.4438	19.1707	33.5669	13.9503	1
pf01596	-1.51061	0.140268	-1.48104	0.125072	-2.75958	8.74645e-05	1.01996	1	-1.8268	0.0886416	-1.86327	0.14339	2.75958	8.74645e-05	29.4947	47.7494	20.0331	22.5021	10.2512	5
pf01597	-1.21066	0.654834	-1.5224	0.174044	-1.52268	0.185166	-1.2575	0.60475	-1.25772	0.617006	-1.00018	1	1.52268	0.174044	22.1914	30.6699	18.8379	16.4981	14.1486	2
pf01598	1.19056	0.787711	1.74895	0.130514	2.05139	0.04164	1.46902	0.398767	1.72305	0.201676	1.17293	0.848522	2.05139	0.04164	16.5022	312.089	20.3288	32.8141	32.7735	3
pf01599	-1.32072	0.609554	-1.38943	0.494494	-1.00505	1	-1.05203	1	1.31409	0.63067	1.38246	0.643015	1.38943	0.494494	8.4976	21.1226	6.58863	6.86884	8.16843	2
pf01600	1.93058	0.176794	1.22575	0.764195	3.44652	0.00259673	-1.57502	0.407942	1.78522	0.250147	2.81176	0.0586622	3.44652	0.00259673	14.0328	17.3566	27.0963	18.7876	46.0811	2
pf01601	3.38897	0.00378292	8.64716	9.14305e-08	7.8409	3.04624e-07	2.55156	0.0286823	2.31365	0.0585452	-1.10283	0.958799	8.64716	9.14305e-08	33.9224	77.3448	124.26	342.876	265.033	4
pf01602	2.21817	0.165921	3.11901	0.0121575	4.99086	9.96027e-05	1.40612	0.525692	2.25	0.0558809	1.60014	0.392172	4.99086	9.96027e-05	4.00609	9.45599	9.29463	14.3832	19.7383	3
pf01603	-1.19964	0.622678	-1.05567	0.927553	-1.5641	0.0992791	1.13638	0.791244	-1.3038	0.497207	-1.48162	0.343855	1.5641	0.0992791	38.3544	46.9025	32.9119	40.9761	23.7142	1
pf01604	-2.43739	0.152622	-1.26737	0.785271	-1.73766	0.362718	1.92319	0.413188	1.40268	0.798088	-1.37108	0.829695	2.43739	0.152622	5.42855	12.6638	2.20919	4.76752	2.95836	1
pf01605	-1.72735	0.0549563	-3.19715	4.80639e-06	-2.54496	0.000255922	-1.8509	0.0489194	-1.47333	0.27198	1.25627	0.656982	3.19715	4.80639e-06	209.948	95.5084	124.316	74.2811	79.3014	5
pf01606	-6.42735	1.62882e-05	-2.3815	0.0437626	-1.29242	0.61903	2.69887	0.0469988	4.97313	0.00100584	1.84267	0.364311	6.42735	1.62882e-05	1854.63	831.483	293.09	877.702	1356.38	5
pf01607	-1.15218	0.812891	-2.66191	0.00548736	-1.87499	0.083072	-2.31032	0.0453133	-1.62734	0.304533	1.41969	0.582166	2.66191	0.00548736	195.701	46.6362	181.912	85.2766	105.265	2
pf01608	-2.75217	0.000230431	-2.39184	0.00075893	-2.71079	0.000186919	1.15065	0.814431	1.01526	1	-1.13335	0.905111	2.75217	0.000186919	38.0749	46.4969	14.1411	17.9438	13.4679	5
pf01609	-2.75064	0.00153321	-2.07384	0.012424	-1.8174	0.0459765	1.32636	0.618275	1.5135	0.41259	1.1411	0.90376	2.75064	0.00153321	14.977	17.8686	5.52438	8.10467	7.91908	5
pf01610	1.38011	0.545106	-1.49204	0.360469	1.24309	0.674182	-2.05917	0.117447	-1.11022	0.914293	1.85474	0.294737	2.05917	0.117447	97.1186	40.3586	135.509	71.2291	114.227	2
pf01611	-1.29173	0.621346	-1.24376	0.633287	-1.68217	0.180484	1.03857	1	-1.30227	0.675186	-1.3525	0.691437	1.68217	0.180484	18.9813	43.0236	15.0996	17.3346	10.86	1
pf01612	3.88857	0.00144017	3.60996	0.00177097	4.52241	0.000132449	-1.07718	0.973626	1.163	0.82399	1.25276	0.752826	4.52241	0.000132449	4.46324	20.9259	18.2462	18.4718	20.0621	3
pf01613	1.46394	0.59376	2.64818	0.0313776	2.15732	0.10686	1.80895	0.25477	1.47365	0.530155	-1.22753	0.829793	2.64818	0.0313776	7.61769	5.83506	11.5345	23.0858	16.2689	3
pf01614	1.76043	0.22732	3.43933	0.000543579	5.92498	2.23133e-07	1.95369	0.084911	3.36564	0.000582982	1.72271	0.240472	5.92498	2.23133e-07	8.1077	23.6755	14.7874	31.6202	47.1062	3
pf01615	1.36202	0.500051	-1.02697	1	1.48359	0.287428	-1.39876	0.474978	1.08926	0.926536	1.52361	0.420812	1.52361	0.287428	17.7299	24.3455	24.6162	19.3747	25.4103	2
pf01616	28.9325	0.00233722	58.662	6.56533e-05	116.999	2.41053e-06	2.02755	0.469745	4.04385	0.0938321	1.99445	0.544161	116.999	2.41053e-06	0.304111	1.18785	12.1628	28.14	48.458	4
pf01617	-1.50098	0.236309	-2.77675	0.000516822	-1.37485	0.330934	-1.84995	0.0968305	1.09174	0.901992	2.01968	0.119265	2.77675	0.000516822	60.5021	24.5872	41.0007	24.2693	42.0393	2
pf01618	1.09119	0.958121	-1.12001	0.891852	1.40184	0.378342	-1.22215	0.768008	1.28469	0.627301	1.57008	0.410654	1.57008	0.378342	11.4562	16.689	12.8124	11.4536	15.3618	2
pf01619	-1.37841	0.261678	-1.862	0.00980994	-1.61552	0.0505756	-1.35083	0.364082	-1.17201	0.703727	1.15257	0.799876	1.862	0.00980994	66.2982	60.0189	48.9477	39.9777	39.4389	2
pf01620	-1.24966	0.70855	-2.71927	0.013526	-1.84283	0.145211	-2.176	0.113557	-1.47466	0.51158	1.47559	0.59382	2.71927	0.013526	137.906	41.54	112.024	55.9348	71.6485	5
pf01621	1.5875	0.333426	5.7394	3.46288e-06	3.19912	0.00209932	3.61536	0.00103025	2.01519	0.108865	-1.79406	0.272354	5.7394	3.46288e-06	28.6752	263.37	47.7574	192.17	90.1792	3
pf01622	-1.15342	0.726014	-2.11215	0.00514019	-2.33323	0.00143826	-1.8312	0.0578282	-2.02287	0.0286182	-1.10467	0.926033	2.33323	0.00143826	96.4305	39.1248	84.7325	50.5391	39.5963	5
pf01623	-2.22301	0.00579828	-2.01797	0.0106676	-2.63465	0.000588948	1.1016	0.917213	-1.18517	0.834612	-1.30559	0.682163	2.63465	0.000588948	31.8187	37.0029	14.7195	17.8377	11.5517	5
pf01624	1.17153	0.851281	1.94623	0.102396	1.33188	0.579738	1.66128	0.300953	1.13688	0.906777	-1.46126	0.551648	1.94623	0.102396	10.9001	39.0173	13.1271	23.8108	14.0129	1
pf01625	1.53713	0.432013	2.64459	0.0179425	1.21207	0.794946	1.72047	0.24491	-1.26818	0.735739	-2.18188	0.153123	2.64459	0.0179425	9.20599	7.96104	15.4256	28.984	11.2836	3
pf01626	-1.64812	0.491089	1.65923	0.386952	2.87719	0.0300377	2.73462	0.0898312	4.74195	0.00432122	1.73405	0.457222	4.74195	0.00432122	8.44589	16.0912	5.26514	16.307	24.1238	3
pf01627	4.13198	0.131352	-1.63081	0.604862	3.04532	0.206288	-6.73848	0.0395729	-1.35683	0.835609	4.96634	0.169797	6.73848	0.0395729	11.0992	13.8706	45.2504	7.49344	32.9587	2
pf01628	-1.0934	0.898614	-1.87198	0.0544896	-2.09812	0.0211112	-1.71208	0.172807	-1.9189	0.0975463	-1.1208	0.941021	2.09812	0.0211112	57.3603	17.396	54.0867	34.6487	26.5716	5
pf01629	-1.22038	0.636861	-1.61452	0.123732	-1.08596	0.864995	-1.32297	0.520089	1.12378	0.864396	1.48673	0.412061	1.61452	0.123732	27.7974	36.8888	23.0305	19.2402	24.4248	2
pf01630	5.40907	0.000159889	15.8851	2.08404e-10	16.3985	1.25588e-10	2.93676	0.0124302	3.03166	0.00956918	1.03232	1	16.3985	1.25588e-10	11.7463	53.125	67.9651	220.995	190.96	4
pf01631	1.09963	0.870658	-1.1932	0.63124	-1.28271	0.472967	-1.31208	0.498276	-1.41051	0.386032	-1.07502	0.977376	1.41051	0.386032	36.3669	42.9093	41.0758	34.3015	27.4259	1
pf01632	-1.92816	0.0406839	-2.13719	0.0111687	-1.2749	0.477161	-1.10841	0.900098	1.5124	0.304017	1.67636	0.26797	2.13719	0.0111687	59.738	87.1635	31.4972	31.2658	45.0146	2
pf01633	1.79139	0.0761836	1.42372	0.285985	1.11366	0.825712	-1.25825	0.587318	-1.60856	0.197625	-1.27841	0.644388	1.79139	0.0761836	65.8296	42.2727	121.376	104.168	71.1964	1
pf01634	1.54605	0.113908	1.13044	0.72152	1.27044	0.401376	-1.36765	0.312723	-1.21694	0.595707	1.12385	0.861153	1.54605	0.113908	39.5308	37.4416	62.39	50.2003	48.3462	2
pf01635	1.14319	0.80615	1.35732	0.394336	1.85795	0.0473496	1.18731	0.74232	1.62523	0.203137	1.36884	0.533678	1.85795	0.0473496	57.6042	65.11	67.3076	89.2958	104.012	3
pf01636	1.78344	0.041211	1.68206	0.0541086	1.41588	0.225133	-1.06027	0.956813	-1.2596	0.542726	-1.18799	0.746626	1.78344	0.041211	17.6284	23.5953	32.3823	33.6758	23.9967	1
pf01637	-2.26027	0.00296294	-3.27485	4.09867e-06	-3.66929	5.11024e-07	-1.44887	0.309205	-1.62338	0.16854	-1.12044	0.908825	3.66929	5.11024e-07	159.778	44.6131	71.8654	54.7198	41.9458	5
pf01638	1.27087	0.668324	1.05296	1	1.09069	0.940314	-1.20695	0.757742	-1.1652	0.847149	1.03583	1	1.27087	0.668324	9.90668	22.5153	12.9764	11.7992	10.4692	2
pf01639	-1.99967	0.282216	2.51149	0.0989773	1.45966	0.594638	5.02216	0.00617563	2.91885	0.100754	-1.72059	0.516661	5.02216	0.00617563	9.37497	31.0869	4.91171	27.6752	13.452	3
pf01640	-1.20446	0.589551	-1.4807	0.138251	-1.58432	0.0758422	-1.22934	0.593634	-1.31537	0.455415	-1.06998	0.970037	1.58432	0.0758422	63.5029	38.8357	55.5294	49.413	39.3658	1
pf01641	-1.31823	0.968138	1.04745	1	-8.79791	0.204791	1.38078	0.944642	-6.67402	0.456098	-9.21534	0.387827	9.21534	0.204791	2.12338	4.55755	1.6848	2.80215	0.140435	5
pf01642	1.7347	0.281301	4.17007	0.000113265	2.86375	0.00701806	2.40392	0.0248308	1.65087	0.284456	-1.45616	0.491927	4.17007	0.000113265	7.34113	29.6166	13.27	34.9301	20.4964	3
pf01643	1.3852	0.305456	1.34755	0.318978	1.01907	1	-1.02794	1	-1.35928	0.387923	-1.32233	0.528531	1.3852	0.305456	43.1005	79.3575	61.6015	65.5244	42.5428	1
pf01644	1.05501	1	1.04415	1	1.27099	0.601354	-1.0104	1	1.20472	0.723581	1.21724	0.780056	1.27099	0.601354	11.3467	12.5665	12.4054	13.4758	14.0685	2
pf01645	-1.04741	0.974912	-1.26861	0.572458	-1.11483	0.793273	-1.21119	0.736685	-1.06436	0.98403	1.13795	0.931269	1.26861	0.572458	11.4526	17.1611	11.2535	10.1898	9.93171	2
pf01646	-1.12281	1	3.77151	0.0156937	1.99664	0.300578	4.23468	0.0172809	2.24183	0.305998	-1.88893	0.41837	4.23468	0.0156937	3.22878	3.54971	2.90917	14.1544	6.31286	1
pf01647	1.69059	0.107515	1.36422	0.348893	1.83824	0.0387478	-1.23923	0.619046	1.08734	0.903178	1.34746	0.532127	1.83824	0.0387478	51.2924	30.7741	88.7264	77.8948	90.168	2
pf01648	-1.41759	0.22978	-1.52002	0.109647	-2.05074	0.00551366	-1.07226	0.944102	-1.44663	0.345462	-1.34915	0.536935	2.05074	0.00551366	25.1073	39.9874	18.1297	18.5655	11.7389	1
pf01649	1.04188	1	1.34471	0.635916	1.15789	0.918926	1.29066	0.698392	1.11135	0.945273	-1.16135	0.931121	1.34471	0.635916	7.4117	17.5648	8.10742	11.448	8.37486	1
pf01650	-1.23862	0.752716	-1.60108	0.340531	1.09506	0.923793	-1.29263	0.736003	1.35636	0.663621	1.75327	0.429362	1.75327	0.340531	62.0193	35.9758	50.6104	42.3727	63.8926	2
pf01651	61.8511	8.46212e-10	54.4855	1.19101e-09	91.0234	7.51479e-12	-1.13518	0.911361	1.47165	0.567022	1.6706	0.494369	91.0234	7.51479e-12	1.09909	1.22664	77.2461	76.8749	109.516	4
pf01652	2.30769	0.121953	5.82182	3.46288e-06	3.31649	0.00593403	2.52279	0.013699	1.43715	0.481384	-1.75541	0.257078	5.82182	3.46288e-06	3.04446	15.2241	7.36234	20.7529	9.9392	3
pf01653	-1.79527	0.0466323	-1.88842	0.0189647	-1.44567	0.194433	-1.05188	0.988108	1.24183	0.627174	1.30626	0.600837	1.88842	0.0189647	63.6888	74.5968	36.6957	37.936	43.0592	2
pf01654	-2.78919	9.35128e-05	-3.20405	3.63452e-06	-3.1529	8.68594e-06	-1.14874	0.837354	-1.1304	0.873694	1.01622	1	3.20405	3.63452e-06	42.4968	32.5161	15.4908	14.7921	12.8553	5
pf01655	-1.56575	0.0890949	-1.92584	0.00549913	-2.14792	0.0016755	-1.22998	0.609613	-1.37182	0.41289	-1.11532	0.938513	2.14792	0.0016755	34.9927	36.6995	22.8005	20.3687	15.5169	5
pf01656	-1.65293	0.193377	-1.92485	0.0546268	-2.00413	0.0419255	-1.16451	0.839467	-1.21248	0.792947	-1.04119	1	2.00413	0.0419255	15.6874	17.7948	9.75256	9.1736	7.53338	5
pf01657	-2.47391	0.000403194	-2.71401	3.68533e-05	-3.55864	3.70133e-07	-1.09705	0.893817	-1.43847	0.369708	-1.31121	0.602349	3.55864	3.70133e-07	60.4657	70.7829	24.9113	25.0678	16.1754	5
pf01658	1.60257	0.312687	2.27043	0.0222767	2.41966	0.0123768	1.41674	0.43646	1.50986	0.346452	1.06573	1	2.41966	0.0123768	8.94198	34.7207	14.752	23.2718	21.0505	3
pf01659	-1.92454	0.194213	-2.21729	0.0797713	-6.98973	7.4203e-05	-1.15211	0.917299	-3.6319	0.0516521	-3.15238	0.165817	6.98973	7.4203e-05	20.5565	15.2128	10.9658	10.4858	2.71857	5
pf01660	-1.37704	0.425791	1.04058	0.984041	-1.88805	0.0534922	1.43293	0.406709	-1.37109	0.510999	-1.96467	0.153414	1.96467	0.0534922	52.1684	62.0693	38.9473	61.1502	26.4461	1
pf01661	-1.06913	0.962946	-1.20898	0.637686	1.05031	0.962859	-1.13082	0.845545	1.12292	0.885982	1.26981	0.708851	1.26981	0.637686	25.8216	41.3322	24.5362	24.1441	26.1474	2
pf01662	-1.28708	0.452865	-1.6899	0.0530649	-1.74237	0.0400101	-1.31297	0.48296	-1.35374	0.433414	-1.03105	1	1.74237	0.0400101	85.4194	82.1168	68.258	56.5814	47.322	1
pf01663	2.13643	0.0787372	-1.00269	1	2.34318	0.0311306	-2.14219	0.0875239	1.09677	0.935933	2.34949	0.119204	2.34949	0.0311306	28.988	56.2542	62.6154	32.3388	66.7034	2
pf01664	1.39961	0.541694	1.9478	0.0946645	1.37257	0.523503	1.39167	0.532283	-1.0197	1	-1.41909	0.586293	1.9478	0.0946645	7.72957	23.1365	11.0911	17.1817	10.1903	1
pf01665	6.20078	0.000345586	13.8596	2.04249e-07	6.28182	0.000158229	2.23513	0.147511	1.01307	1	-2.2063	0.253318	13.8596	2.04249e-07	114.564	388.492	769.744	1811.88	710.184	4
pf01666	-1.777	0.0407791	-1.99549	0.00725907	-2.7146	0.000268689	-1.12295	0.894722	-1.52763	0.362633	-1.36037	0.590845	2.7146	0.000268689	20.8005	14.5098	12.0356	11.7727	7.35755	5
pf01667	2.53985	0.0024916	1.15095	0.728307	1.90179	0.031661	-2.20674	0.015142	-1.33551	0.479967	1.65236	0.249968	2.53985	0.0024916	133.724	27.6379	353.268	173.751	247.285	2
pf01668	2.54356	0.00551888	1.04166	0.976273	1.51754	0.221474	-2.44183	0.0110738	-1.67611	0.187791	1.45685	0.461166	2.54356	0.00551888	310.018	91.5124	812.071	360.06	449.896	2
pf01669	-1.47424	0.217228	-1.37357	0.292817	-1.1161	0.786142	1.07329	0.940024	1.32088	0.479967	1.23068	0.703065	1.47424	0.217228	33.4408	40.4951	23.2114	27.3692	28.5782	2
pf01670	4.48114	0.00116211	4.89742	0.00019619	9.30473	2.56405e-08	1.0929	0.934708	2.07642	0.0585452	1.89993	0.177994	9.30473	2.56405e-08	3.69103	25.8999	17.682	21.1576	33.8673	3
pf01671	1.75937	0.166121	2.57966	0.00238276	2.51718	0.00399544	1.46624	0.282304	1.43073	0.367552	-1.02482	1	2.57966	0.00238276	6.76241	30.4054	12.3109	19.9683	16.6187	3
pf01672	1.56141	0.192288	1.08881	0.871287	-1.23374	0.544756	-1.43405	0.34081	-1.92637	0.055804	-1.3433	0.559826	1.92637	0.055804	63.9558	30.4995	102.915	77.8957	50.5971	1
pf01673	2.18814	0.645364	7.18623	0.0198255	6.60709	0.0294817	3.28418	0.171996	3.01951	0.242139	-1.08765	1	7.18623	0.0198255	0.891405	10.0612	2.13494	8.1539	6.37981	3
pf01674	-1.09827	0.966823	-1.58357	0.321513	-2.16079	0.0871706	-1.44188	0.547497	-1.96745	0.242139	-1.36451	0.75246	2.16079	0.0871706	9.00616	18.0767	8.5096	6.37899	3.97656	5
pf01675	-3.70416	0.0297571	-6.95395	0.00137515	-11.2981	0.000486424	-1.87734	0.681844	-3.05012	0.368367	-1.62471	0.940199	11.2981	0.000486424	7.26618	5.7346	1.91554	1.05448	0.509169	5
pf01676	1.90502	0.0758179	1.44311	0.384111	1.86257	0.0686216	-1.32008	0.519009	-1.02279	1	1.29066	0.659316	1.90502	0.0686216	9.22651	7.1001	18.1809	15.1745	16.7991	2
pf01677	1.45564	0.266881	-1.15591	0.693228	1.12422	0.785329	-1.68259	0.118741	-1.2948	0.52795	1.2995	0.600799	1.68259	0.118741	68.0449	28.5397	102.555	66.104	73.6458	2
pf01678	1.31724	0.551721	1.22458	0.638361	1.12739	0.820929	-1.07566	0.948234	-1.16839	0.807911	-1.0862	0.971635	1.31724	0.551721	47.3979	73.6395	63.8135	65.4686	51.4707	2
pf01679	1.91334	0.15405	2.79946	0.00770126	3.46958	0.00101974	1.46312	0.446447	1.81336	0.18343	1.23937	0.773233	3.46958	0.00101974	15.7123	50.3204	30.9337	49.2852	51.7832	3
pf01680	2.16452	0.0072164	2.18427	0.00395698	1.70855	0.0631046	1.00913	1	-1.26687	0.528404	-1.27843	0.582366	2.18427	0.00395698	19.4296	13.986	43.705	48.2815	32.3151	3
pf01681	3.07869	0.0232386	1.97097	0.172277	3.94651	0.00276887	-1.56202	0.466802	1.28188	0.73685	2.00232	0.296276	3.94651	0.00276887	22.4636	14.8356	70.0777	48.5204	85.107	3
pf01682	-1.08652	0.951379	-1.87813	0.194533	1.24913	0.729204	-1.72857	0.3766	1.35721	0.67715	2.34603	0.21211	2.34603	0.194533	175.529	57.3523	163.006	102.55	206.399	2
pf01683	-2.65856	0.00131298	-2.13517	0.00750227	-2.99375	0.000207518	1.24513	0.749433	-1.12608	0.95619	-1.40211	0.646816	2.99375	0.000207518	18.7669	25.2342	7.20054	9.84471	5.97925	5
pf01684	2.8597	0.0132239	14.5529	4.55784e-12	9.96342	1.95044e-09	5.08897	6.27504e-06	3.48407	0.00118592	-1.46064	0.496346	14.5529	4.55784e-12	11.9329	48.7646	35.7007	199.09	113.871	4
pf01685	-1.75268	0.0669135	-1.02044	1	-1.03382	0.981554	1.71758	0.0943566	1.69535	0.125	-1.01311	1	1.75268	0.0669135	27.8186	73.3213	16.3882	30.9525	25.9644	1
pf01686	-1.66983	0.0685815	-1.6076	0.0695808	-2.00813	0.00900804	1.03871	1	-1.20259	0.725696	-1.24914	0.687676	2.00813	0.00900804	24.279	19.134	14.8653	16.9623	11.5721	1
pf01687	1.76126	0.213314	4.32823	9.3464e-05	3.60709	0.000643253	2.45746	0.0279866	2.04801	0.0981558	-1.19992	0.823476	4.32823	9.3464e-05	20.3498	20.9126	36.9953	100.837	70.57	3
pf01688	-1.02481	1	2.63593	0.000252244	1.5493	0.164933	2.70133	0.000590177	1.58775	0.229915	-1.70136	0.147629	2.70133	0.000252244	11.3886	70.6255	11.4067	34.2293	17.0367	3
pf01689	-1.81385	0.0152331	-2.29743	0.000242333	-2.6918	1.81826e-05	-1.2666	0.521519	-1.48403	0.241613	-1.17166	0.807472	2.6918	1.81826e-05	54.5886	43.5112	30.8618	26.5717	19.5067	5
pf01690	-1.28367	0.610812	-1.87298	0.0958179	-3.91113	0.000252163	-1.45908	0.47885	-3.04683	0.0139864	-2.08818	0.229915	3.91113	0.000252163	30.727	12.8342	24.885	18.5202	7.51283	5
pf01691	2.91909	0.0214579	5.37068	3.81555e-05	4.1016	0.000717768	1.83985	0.173367	1.4051	0.538384	-1.30941	0.708102	5.37068	3.81555e-05	7.69418	29.8781	24.0415	48.9631	31.2275	3
pf01692	1.50007	0.396901	1.09469	0.922849	1.75217	0.152443	-1.37032	0.558991	1.16806	0.818446	1.60061	0.416809	1.75217	0.152443	22.4644	10.2891	34.5804	27.3713	38.1062	2
pf01693	2.11375	0.0163052	3.29257	2.47228e-05	4.73861	3.37791e-08	1.55769	0.189237	2.2418	0.00762986	1.43918	0.391336	4.73861	3.37791e-08	35.1838	86.8618	76.941	133.035	162.026	3
pf01694	1.60417	0.334721	1.79046	0.172277	2.58615	0.0125897	1.11613	0.933823	1.61214	0.329571	1.44441	0.530502	2.58615	0.0125897	6.59036	14.9837	10.8075	13.3863	16.6422	3
pf01695	-1.03356	1	-2.84553	0.00359833	-2.40094	0.0153928	-2.75315	0.0156317	-2.32299	0.052863	1.18517	0.860899	2.84553	0.00359833	158.561	23.0605	158.159	62.1546	64.4179	5
pf01696	1.37681	0.406356	1.61587	0.138364	1.96861	0.0275514	1.17364	0.751737	1.42983	0.373518	1.21829	0.739949	1.96861	0.0275514	62.3879	131.135	87.6991	114.27	118.015	3
pf01697	-1.28652	0.4757	-2.97731	4.32076e-05	-1.23448	0.513084	-2.31424	0.00755352	1.04216	0.994239	2.4118	0.0152928	2.97731	4.32076e-05	212.58	54.3489	168.262	80.0714	164.735	2
pf01698	2.54471	0.0477335	1.89496	0.167475	5.04268	0.000181859	-1.34289	0.638136	1.98163	0.186799	2.66111	0.096173	5.04268	0.000181859	47.3987	49.6325	122.655	99.8991	227.316	3
pf01699	-1.58991	0.131235	-2.99989	3.73857e-05	-1.90556	0.0180268	-1.88683	0.0524945	-1.19853	0.693255	1.57428	0.297318	2.99989	3.73857e-05	148.033	45.7192	94.7722	54.8646	73.6835	2
pf01700	1.00989	1	-1.78446	0.18415	1.23281	0.710822	-1.80212	0.265051	1.22073	0.785554	2.1999	0.192055	2.1999	0.18415	87.4001	33.5937	89.2187	53.7605	102.408	2
pf01701	1.5738	0.61196	2.07909	0.25696	3.02385	0.0619413	1.32107	0.764945	1.92137	0.374398	1.45441	0.728457	3.02385	0.0619413	5.19398	9.3054	8.56665	12.6708	15.7264	1
pf01702	1.00012	1	1.64555	0.112279	1.4446	0.259667	1.64535	0.156111	1.44443	0.347256	-1.1391	0.868521	1.64555	0.112279	46.4245	108.862	48.1519	87.2572	64.4	1
pf01703	-1.15181	0.807948	-1.93509	0.0588514	-1.47306	0.293745	-1.68004	0.23511	-1.2789	0.651136	1.31366	0.688089	1.93509	0.0588514	61.7056	31.0735	54.7744	35.0729	40.5393	2
pf01704	-2.10972	0.0497962	-1.36779	0.408501	-3.61032	0.000458333	1.54243	0.38728	-1.71128	0.39767	-2.63952	0.0853259	3.61032	0.000458333	11.8221	19.2703	5.69654	9.71992	3.07615	5
pf01705	1.28398	0.571064	1.10991	0.836232	1.71691	0.105802	-1.15683	0.7973	1.33717	0.522273	1.54689	0.382089	1.71691	0.105802	282.154	96.3829	372.344	351.033	463.9	2
pf01706	1.10037	0.913721	-1.17225	0.737967	1.05794	0.955008	-1.28991	0.634489	-1.04011	1	1.24016	0.773233	1.28991	0.634489	75.1293	35.8388	84.5002	70.9554	76.5632	2
pf01707	-1.15368	0.817213	-1.6609	0.189419	-2.00583	0.0571878	-1.43965	0.476903	-1.73863	0.240091	-1.20768	0.830307	2.00583	0.0571878	126.633	43.8833	111.453	83.7266	60.5854	5
pf01708	-1.05274	0.974813	-1.87463	0.112416	1.48225	0.364275	-1.78072	0.232704	1.56042	0.390189	2.77867	0.0541251	2.77867	0.0541251	191.424	44.8041	183.567	112.564	267.671	2
pf01709	-1.71451	0.230785	-3.01953	0.00433049	-1.95363	0.0953116	-1.76116	0.296178	-1.13947	0.884525	1.5456	0.555658	3.01953	0.00433049	49.5063	32.7233	29.4269	18.1661	24.5274	2
pf01710	-1.20031	0.692628	-1.99008	0.0312231	-1.59154	0.159897	-1.65798	0.203445	-1.32594	0.545095	1.25041	0.730976	1.99008	0.0312231	201.894	52.5277	170.947	112.089	121.699	2
pf01711	-1.13816	0.968138	-2.15649	0.180272	1.95953	0.151164	-1.89472	0.391587	2.23026	0.139497	4.2257	0.01918	4.2257	0.01918	5.52351	7.29878	4.94312	2.78097	10.5253	2
pf01712	1.0794	0.927506	1.08269	0.886885	-1.70633	0.0745406	1.00304	1	-1.84182	0.0836903	-1.84743	0.152309	1.84743	0.0745406	79.799	44.4161	88.8585	98.0974	45.2863	1
pf01713	1.27249	0.606285	1.19206	0.682072	1.46549	0.254421	-1.06747	0.963997	1.15167	0.787035	1.22938	0.722671	1.46549	0.254421	17.9218	14.352	23.7884	24.4758	25.6167	2
pf01714	2.10029	0.178676	1.15881	0.871287	1.15128	0.87142	-1.81246	0.342407	-1.82432	0.351005	-1.00654	1	2.10029	0.178676	7.94424	11.0899	17.196	10.413	8.83985	1
pf01715	2.0319	0.0931101	1.48553	0.38894	2.45135	0.015255	-1.3678	0.525692	1.20643	0.755533	1.65016	0.34207	2.45135	0.015255	10.6947	13.3869	22.6385	18.1041	25.6038	3
pf01716	-1.24311	0.792571	1.0362	1	-1.06231	1	1.28811	0.733602	1.17019	0.899045	-1.10077	0.984943	1.28811	0.733602	10.0176	44.2575	8.15122	11.6199	9.08768	1
pf01717	1.31711	0.524134	1.11087	0.863459	1.22083	0.653604	-1.18566	0.761216	-1.07887	0.941505	1.09898	0.970037	1.31711	0.524134	14.0762	38.6583	18.9034	17.4961	16.4951	2
pf01718	1.17662	1	1.06765	1	-3.4441	0.944648	-1.10206	1	-4.05239	1	-3.67711	1	4.05239	0.944648	0.296817	0.354837	0.380322	0.365374	0	1
pf01719	-1.41337	0.318523	-1.59967	0.121762	-2.38104	0.00219813	-1.13181	0.822437	-1.68466	0.150017	-1.48846	0.395098	2.38104	0.00219813	332.031	54.5219	241.78	233.445	136.245	5
pf01720	2.24827	0.0259707	2.84843	0.00132786	3.25312	0.000251367	1.26694	0.588486	1.44694	0.358125	1.14207	0.874725	3.25312	0.000251367	14.3426	25.453	33.6371	46.6306	45.5463	3
pf01721	1.30656	0.480892	-1.00072	1	-1.49943	0.189627	-1.30751	0.501835	-1.9591	0.0471512	-1.49835	0.382203	1.9591	0.0471512	43.0807	18.3016	58.5391	48.5135	28.1674	1
pf01722	1.10427	0.893315	-2.37349	0.00850483	-1.13269	0.789509	-2.62097	0.0107398	-1.2508	0.675186	2.09544	0.12882	2.62097	0.00850483	457.987	62.7285	527.933	218.278	389.173	2
pf01723	1.06738	1	1.78874	0.151161	1.03591	1	1.67582	0.252538	-1.03038	1	-1.72673	0.327485	1.78874	0.151161	10.5395	19.1554	11.7272	21.7989	10.6781	1
pf01724	-1.33479	0.347561	-2.26933	0.000999568	-2.48839	0.000229637	-1.70014	0.0811359	-1.86426	0.0411175	-1.09653	0.930453	2.48839	0.000229637	212.222	77.9454	162.141	104.446	81.8997	5
pf01725	-3.56204	0.574308	-1.53749	0.898039	-1.04784	1	2.31678	1	3.3994	0.763656	1.4673	1	3.56204	0.574308	0.616249	0.285425	0.0876364	0.402588	0.558548	2
pf01726	3.51407	0.00100605	3.43349	0.000707618	6.41667	3.94046e-07	-1.02347	1	1.82599	0.162365	1.86885	0.227471	6.41667	3.94046e-07	49.7568	78.8061	178.7	190.801	302.953	3
pf01727	1.28683	0.508809	1.87755	0.0210639	-1.31031	0.439003	1.45905	0.264699	-1.68615	0.141557	-2.46018	0.00989566	2.46018	0.00989566	19.7071	19.2512	26.1855	42.2035	14.5699	1
pf01728	1.24525	0.584179	-1.12071	0.805203	1.10759	0.828569	-1.39556	0.394341	-1.12428	0.838044	1.24129	0.713787	1.39556	0.394341	29.1708	50.3044	37.0176	29.2648	31.0403	2
pf01729	-1.07827	0.887636	-1.51644	0.133796	-1.4976	0.139503	-1.40636	0.341902	-1.38889	0.371343	1.01258	1	1.51644	0.133796	31.0176	23.88	29.5917	22.9826	20.0625	2
pf01730	-1.27044	0.685579	1.09872	0.973123	-2.01957	0.0892245	1.39585	0.565849	-1.58967	0.456941	-2.21893	0.175342	2.21893	0.0892245	7.94891	8.91507	6.437	9.92507	3.75099	1
pf01731	1.59219	0.277859	3.10105	0.00119417	2.12598	0.0363172	1.94766	0.0928788	1.33526	0.568459	-1.45864	0.492949	3.10105	0.00119417	31.1857	44.6986	50.7311	108.967	63.6872	3
pf01732	-1.17334	0.750658	-1.39349	0.380259	-1.28204	0.519339	-1.18763	0.763724	-1.09265	0.914395	1.08693	0.984277	1.39349	0.380259	24.5098	26.6074	21.5518	19.8422	18.5228	1
pf01733	-2.53956	0.206647	-1.80765	0.388727	-1.87443	0.375112	1.4049	0.791111	1.35484	0.839052	-1.03694	1	2.53956	0.206647	9.83016	12.9063	4.02905	6.17926	5.07215	5
pf01734	1.16139	0.756744	1.07044	0.909821	-1.41154	0.284102	-1.08496	0.918644	-1.63935	0.191803	-1.51098	0.378935	1.63935	0.191803	74.1679	34.3948	89.1597	89.6844	50.828	1
pf01735	1.67227	0.144751	1.39984	0.349556	-1.51742	0.27056	-1.19462	0.710369	-2.53754	0.00762986	-2.12414	0.0934189	2.53754	0.00762986	17.449	9.19796	30.2086	27.4756	11.024	1
pf01736	-2.64777	0.000152734	-3.53863	3.28087e-07	-4.10202	3.09065e-08	-1.33646	0.504405	-1.54923	0.285272	-1.15921	0.900053	4.10202	3.09065e-08	45.1867	25.5429	17.5592	14.299	10.6125	5
pf01737	1.57088	0.576183	1.10844	0.952846	2.78133	0.0943743	-1.4172	0.706065	1.77056	0.47932	2.50923	0.288178	2.78133	0.0943743	30.304	30.6922	48.6278	38.1984	84.6776	2
pf01738	1.06764	0.996443	1.48441	0.356266	1.36173	0.499214	1.39036	0.523593	1.27546	0.691673	-1.09009	0.976459	1.48441	0.356266	14.5256	15.0997	16.2	24.8451	19.3923	1
pf01739	2.36621	0.0132312	1.72782	0.12606	2.48038	0.00512226	-1.36948	0.456127	1.04825	0.999716	1.43555	0.465964	2.48038	0.00512226	12.9341	19.1207	31.4636	25.2822	31.0112	3
pf01740	1.17932	0.735712	-1.44067	0.278692	1.27004	0.519781	-1.69901	0.155158	1.07693	0.938071	1.82972	0.177449	1.82972	0.155158	84.5725	38.8883	102.922	65.8041	103.469	2
pf01741	1.27871	0.566206	-1.5752	0.177976	-1.20491	0.628154	-2.01422	0.0484924	-1.54072	0.280708	1.30733	0.647068	2.01422	0.0484924	61.3415	20.7276	80.3146	43.0646	49.0298	2
pf01742	-2.67146	2.8084e-05	-2.84803	3.31694e-06	-3.4649	9.28658e-08	-1.0661	0.963911	-1.29701	0.56042	-1.21659	0.739949	3.4649	9.28658e-08	53.2312	55.0019	20.4551	21.0028	14.7735	5
pf01743	-1.0605	1	1.70248	0.484903	-1.22849	0.891406	1.80548	0.479121	-1.15841	1	-2.09148	0.465188	2.09148	0.465188	4.30414	10.2737	4.1734	8.40397	3.31014	1
pf01744	-2.35195	0.0703662	-1.33015	0.574839	-1.87035	0.151192	1.76819	0.345241	1.25749	0.825591	-1.40612	0.688392	2.35195	0.0703662	18.8059	26.7245	8.23003	16.1881	9.72173	5
pf01745	-3.51343	0.000243886	-4.05266	1.98389e-05	-4.86996	6.55612e-06	-1.15348	0.956743	-1.3861	0.695949	-1.20167	0.930963	4.86996	6.55612e-06	21.9651	20.2929	6.34922	5.99865	4.26727	5
pf01746	-1.25081	0.683171	-1.8441	0.109303	-1.51422	0.287428	-1.47432	0.46361	-1.21059	0.775592	1.21786	0.859464	1.8441	0.109303	16.9164	12.7988	13.946	10.3142	10.7196	2
pf01747	-1.24348	0.653624	-2.7387	0.00501614	-1.1686	0.739213	-2.20245	0.0698413	1.06408	0.977881	2.34358	0.10621	2.7387	0.00501614	35.2912	12.9176	29.4202	14.3244	29.312	2
pf01748	3.02926	0.000386119	7.80343	4.61969e-12	7.5995	8.54038e-12	2.57602	0.0019416	2.5087	0.00270162	-1.02683	1	7.80343	4.61969e-12	29.9798	120.686	92.37	262.385	216.343	3
pf01749	4.18314	3.42272e-05	6.06429	2.27769e-08	4.34083	1.06773e-05	1.4497	0.312988	1.0377	1	-1.39704	0.470609	6.06429	2.27769e-08	7.79581	19.224	33.6422	54.0577	32.9695	3
pf01750	-1.13457	0.793673	1.28337	0.479713	-1.14701	0.72876	1.45608	0.32612	-1.01096	1	-1.47204	0.409196	1.47204	0.32612	142.785	133.222	127.5	205.525	118.175	1
pf01751	-1.5441	0.219595	-1.80163	0.0547292	-4.85142	8.89134e-06	-1.16678	0.845056	-3.14191	0.0152296	-2.6928	0.0865954	4.85142	8.89134e-06	16.1603	14.083	10.7389	10.0753	3.12938	5
pf01752	-1.93809	0.257575	-1.31041	0.646418	-1.45443	0.524593	1.47899	0.671185	1.33255	0.840077	-1.1099	1	1.93809	0.257575	8.38023	18.6882	4.38156	7.20186	5.51255	1
pf01753	1.43419	0.711527	1.8548	0.265226	-1.91413	0.360932	1.29328	0.717657	-2.74521	0.168447	-3.55032	0.0915701	3.55032	0.0915701	4.08846	7.62974	6.09199	8.64889	1.99565	1
pf01754	-1.36425	0.489958	1.77838	0.0516909	-1.12981	0.811484	2.42615	0.00713956	1.2075	0.796708	-2.00923	0.0915701	2.42615	0.00713956	11.5898	21.1858	8.71976	23.453	9.8585	1
pf01755	1.67882	0.426622	2.57424	0.0587333	2.71282	0.0428797	1.53336	0.51173	1.61591	0.459469	1.05383	1	2.71282	0.0428797	5.79238	9.8499	10.1447	16.7747	15.2774	3
pf01756	-1.10135	0.887636	-1.50682	0.23354	1.00216	1	-1.36816	0.482226	1.10373	0.892093	1.51008	0.418194	1.51008	0.23354	47.7567	25.3514	45.0791	35.6557	46.0355	2
pf01757	-1.5584	0.117405	-2.28326	0.00105163	-2.83691	4.55562e-05	-1.46513	0.264407	-1.8204	0.0719622	-1.24248	0.719695	2.83691	4.55562e-05	51.1599	32.2735	33.6979	25.2426	17.461	5
pf01758	2.39718	0.0768399	2.17345	0.0970286	3.7463	0.00288664	-1.10294	0.939356	1.56279	0.444219	1.72367	0.412061	3.7463	0.00288664	26.4826	33.6892	65.3608	64.2591	95.0848	3
pf01759	-1.56063	0.287762	-1.24886	0.597829	-1.51157	0.267513	1.24965	0.703273	1.03246	1	-1.21036	0.809219	1.56063	0.267513	16.1736	32.3977	10.4648	14.3853	10.1997	1
pf01760	-2.98158	0.00800002	-2.42569	0.0164395	-2.86764	0.00745408	1.22917	0.8554	1.03973	1	-1.1822	0.912688	2.98158	0.00745408	11.5628	13.2959	3.92916	5.31436	3.84013	5
pf01761	-1.09908	0.892867	-1.01351	1	-1.4927	0.246764	1.08443	0.935782	-1.35814	0.518838	-1.4728	0.465964	1.4927	0.246764	30.8788	36.0786	28.8921	34.0883	19.9872	1
pf01762	-1.94789	0.00639581	-2.46333	0.000126209	-3.01006	6.59744e-06	-1.26462	0.584635	-1.54529	0.281496	-1.22195	0.774122	3.01006	6.59744e-06	29.3021	20.6844	15.3903	13.3396	9.30999	5
pf01763	-1.1383	0.826272	-1.10242	0.857471	-1.21014	0.649904	1.03255	1	-1.06311	0.98219	-1.09771	0.958799	1.21014	0.649904	32.3901	14.5049	29.5141	33.0814	25.7968	1
pf01764	1.0779	1	1.92394	0.514307	1.46801	0.750912	1.78489	0.628165	1.36191	0.852644	-1.31058	0.937161	1.92394	0.514307	5.93717	31.4724	6.48255	13.2046	8.33504	1
pf01765	-2.68805	0.0016035	-1.95978	0.0240472	-2.17297	0.00943951	1.37161	0.498478	1.23704	0.715246	-1.10878	0.94704	2.68805	0.0016035	32.2377	213.066	12.1752	18.3164	14.1987	5
pf01766	-1.09925	0.901346	-1.25618	0.593696	1.01024	1	-1.14277	0.852877	1.1105	0.892973	1.26905	0.738508	1.26905	0.593696	59.5762	164.054	54.2922	52.4631	57.2159	2
pf01767	-6.1	3.15422e-05	-9.834	1.48371e-07	-15.0955	1.15824e-08	-1.61213	0.566646	-2.47466	0.259918	-1.53503	0.754041	15.0955	1.15824e-08	28.229	63.8318	4.70126	3.11046	1.70015	5
pf01768	-3.7174	0.0785401	-4.71858	0.0282325	-4.98304	0.0271145	-1.26932	0.987321	-1.34046	0.987758	-1.05605	1	4.98304	0.0271145	8.62869	15.4954	2.42817	1.99067	1.63347	5
pf01769	-20.3551	2.20698e-13	-75.0442	1.37902e-21	-56.7808	8.65089e-20	-3.68675	0.0271484	-2.78951	0.100271	1.32165	0.926969	75.0442	1.37902e-21	243.835	695.634	12.0307	3.43915	3.96659	5
pf01770	-11.4853	4.84693e-08	-36.0442	9.48369e-13	-47.4328	1.0195e-12	-3.13828	0.193643	-4.12986	0.128635	-1.31596	0.960096	47.4328	9.48369e-13	43.7077	115.021	3.76188	1.21354	0.762955	5
pf01771	-6.91174	0.576183	-6.91174	0.524706	-6.91174	0.516443	1	1	-1	1	-1	1	6.91174	0.516443	0.72084	2.57781	0	0	0	5
pf01772	-10.6232	0.183221	-5.63796	0.150687	-10.6232	0.143305	1.88423	1	-1	1	-1.88423	1	10.6232	0.143305	1.16061	2.71514	0	0.120994	0	5
pf01773	4.2026	0.621186	2.05168	1	-1.44865	0.944648	-2.04837	0.742678	-6.08811	0.275547	-2.97217	0.81888	6.08811	0.275547	0.178723	0.348957	1.17684	0.553193	0.0822234	1
pf01774	-1.36447	0.704044	2.16976	0.172	1.54432	0.511368	2.96057	0.065097	2.10719	0.265252	-1.40499	0.731515	2.96057	0.065097	11.7882	193.471	8.90821	29.0473	17.7614	1
pf01775	-1.14328	0.903625	1.72875	0.263331	2.01529	0.130233	1.97644	0.207217	2.30404	0.112294	1.16575	0.91713	2.30404	0.112294	13.5401	234.515	11.9867	26.5754	26.6212	3
pf01776	-2.53829	0.400451	1.3616	0.797908	-1.08822	1	3.45614	0.24635	2.33252	0.522425	-1.48172	0.831467	3.45614	0.24635	5.82822	21.7889	2.23767	8.87351	5.01173	5
pf01777	-1.9016	0.471377	-1.8436	0.497694	-1.61838	0.567185	1.03146	1	1.175	1	1.13916	1	1.9016	0.471377	5.38441	7.72437	2.78118	3.15374	3.12865	5
pf01778	-1.0066	1	1.73798	0.249179	1.48088	0.48313	1.74944	0.26383	1.49065	0.501221	-1.17361	0.931499	1.74944	0.249179	5.93612	14.3796	6.19541	11.915	8.61311	3
pf01779	-11.9434	5.04179e-16	-12.1896	6.97821e-17	-9.93964	5.61161e-15	-1.02062	1	1.20159	0.861364	1.22637	0.858011	12.1896	6.97821e-17	71.4956	379.555	5.9562	6.37885	6.76872	5
pf01780	-2.21739	0.0178701	-2.12581	0.0164395	-3.49869	0.00012694	1.04308	1	-1.57784	0.38865	-1.64581	0.425345	3.49869	0.00012694	29.7382	33.7341	13.842	15.7467	8.14007	5
pf01781	1.1765	0.692728	1.72066	0.0557875	1.42711	0.228927	1.46253	0.27379	1.21301	0.651857	-1.2057	0.731634	1.72066	0.0557875	201.205	248.326	243.978	393.962	278.217	1
pf01782	-3.04685	0.000426851	-2.11049	0.012323	-3.83617	3.24022e-05	1.44367	0.480916	-1.25906	0.819708	-1.81767	0.322741	3.83617	3.24022e-05	19.1596	30.1506	6.37848	10.143	4.72584	5
pf01783	-2.69029	0.00147408	-1.81417	0.0466713	-2.05759	0.0141608	1.48293	0.380713	1.30749	0.612698	-1.13418	0.911429	2.69029	0.00147408	41.1407	61.748	15.6724	25.7968	19.3256	5
pf01784	-1.20148	0.719536	-1.06292	0.953585	-2.10551	0.0350076	1.13036	0.864065	-1.75243	0.235335	-1.98088	0.190277	2.10551	0.0350076	19.0744	31.2601	16.4143	20.5715	8.74382	1
pf01785	-2.53852	0.00078048	-3.22462	8.29002e-06	-4.37037	3.50987e-08	-1.27028	0.58366	-1.72162	0.148697	-1.35531	0.577383	4.37037	3.50987e-08	90.5484	29.5988	35.9714	31.0718	19.7382	5
pf01786	-3.36335	0.0481734	-5.27882	0.0039385	-9.19472	0.000205342	-1.56951	0.682992	-2.7338	0.270557	-1.74181	0.73568	9.19472	0.000205342	17.1993	9.06212	5.14226	3.51861	1.68441	5
pf01787	-1.49059	0.355894	1.141	0.8077	-2.28086	0.0278036	1.70077	0.226776	-1.53018	0.468284	-2.60248	0.0642103	2.60248	0.0278036	22.5916	13.0391	15.5763	28.7282	9.57779	1
pf01788	1.34285	0.773392	1.64075	0.444612	1.6154	0.476479	1.22184	0.859761	1.20297	0.903178	-1.01569	1	1.64075	0.444612	4.34571	9.48803	5.98186	8.05252	6.85501	1
pf01789	-2.22552	0.0233905	-2.71468	0.00184418	-3.74563	0.000132353	-1.21979	0.800902	-1.68304	0.383333	-1.37977	0.753424	3.74563	0.000132353	17.3993	30.6877	7.9359	7.12766	4.3705	5
pf01790	-1.457	0.19395	-1.71729	0.0338816	-2.27438	0.000827811	-1.17864	0.68581	-1.561	0.164545	-1.3244	0.517188	2.27438	0.000827811	186.574	82.7777	131.135	121.813	78.8099	5
pf01791	1.6544	0.414128	2.0166	0.18052	5.21534	0.000512999	1.21893	0.834588	3.15241	0.0299878	2.5862	0.14746	5.21534	0.000512999	12.1568	19.4151	20.6845	27.281	60.3794	3
pf01792	12.3492	8.39296e-06	11.2342	1.00702e-05	15.367	2.91756e-07	-1.09925	0.944242	1.24437	0.770031	1.36788	0.689429	15.367	2.91756e-07	1.5417	7.00271	20.972	21.1748	24.9386	4
pf01794	1.17908	0.698209	-1.28951	0.43649	1.20251	0.596436	-1.52043	0.230738	1.01988	1	1.55065	0.298504	1.55065	0.230738	40.2868	24.1776	48.5561	34.8677	46.3273	2
pf01795	-3.84061	2.09476e-06	-4.9557	7.17565e-09	-8.51185	3.0488e-13	-1.29034	0.586314	-2.21628	0.048319	-1.71759	0.323385	8.51185	3.0488e-13	91.0944	66.3273	24.4721	20.9797	10.3098	5
pf01796	-2.37142	0.0015567	-2.89047	3.65997e-05	-3.26123	1.35044e-05	-1.21888	0.747309	-1.37522	0.568987	-1.12827	0.986043	3.26123	1.35044e-05	21.5268	27.1075	9.25628	8.32066	6.29149	5
pf01797	-2.08969	0.111409	-1.40917	0.475348	-4.59626	0.0005356	1.48292	0.534949	-2.19949	0.237679	-3.26167	0.0737293	4.59626	0.0005356	17.988	30.5941	8.85328	14.3902	3.70758	5
pf01798	-1.07062	1	1.02123	1	3.31922	0.0358625	1.09335	1	3.55364	0.0506173	3.25023	0.139073	3.55364	0.0358625	2.75072	8.07079	2.60347	3.13645	9.02067	2
pf01799	15.3536	4.31533e-09	35.3125	3.25052e-14	34.9188	4.12347e-14	2.29995	0.0658472	2.27431	0.0777058	-1.01128	1	35.3125	3.25052e-14	8.88493	22.9504	143.723	372.912	308.964	4
pf01800	1.4411	0.771058	2.53061	0.216057	-1.57601	0.694917	1.75603	0.54332	-2.27119	0.449409	-3.98827	0.175682	3.98827	0.175682	5.65005	5.23747	8.49679	15.775	3.41359	1
pf01801	1.09608	1	1.57732	0.357632	1.10401	1	1.43906	0.519009	1.00723	1	-1.42872	0.60437	1.57732	0.357632	6.65979	25.6931	7.5529	11.9636	7.12551	1
pf01802	-1.02762	1	1.9	0.322378	1.28229	0.807915	1.95248	0.392247	1.31771	0.846402	-1.48173	0.735966	1.95248	0.322378	3.97937	11.0931	3.93634	8.57375	4.90674	1
pf01803	7.55273	0.00206015	3.34665	0.074871	1.34461	0.84681	-2.2568	0.238609	-5.61705	0.00762986	-2.48894	0.322741	7.55273	0.00206015	3.73027	3.07036	28.968	14.0836	4.91182	3
pf01804	1.71093	0.14229	-1.55809	0.185651	1.15062	0.755813	-2.66579	0.00561373	-1.48696	0.349309	1.79278	0.21267	2.66579	0.00561373	1639.82	324.82	2851.23	1165.28	1792.05	2
pf01805	-1.34196	0.420092	1.1523	0.695641	-1.04534	0.956125	1.54635	0.203122	1.28376	0.57593	-1.20454	0.723506	1.54635	0.203122	22.8502	71.7851	17.2637	29.643	20.9864	1
pf01806	-1.04786	1	1.95182	0.0557651	2.10632	0.0320111	2.04522	0.0679077	2.20712	0.0472672	1.07916	0.985706	2.20712	0.0320111	8.00655	14.6377	7.8793	17.7526	16.4823	3
pf01807	-2.60248	0.000793245	-3.512	3.68063e-06	-3.16873	2.85805e-05	-1.34948	0.517267	-1.21758	0.716309	1.10833	0.958799	3.512	3.68063e-06	48.1787	34.8533	18.9381	15.3008	14.5358	5
pf01808	1.28021	0.628901	1.75104	0.110953	1.14674	0.812829	1.36777	0.486918	-1.1164	0.901992	-1.52697	0.432195	1.75104	0.110953	14.5143	53.5712	19.383	29.131	16.0096	1
pf01809	1.45853	0.552364	3.76029	0.000664685	4.78692	2.72949e-05	2.57814	0.0172599	3.28201	0.00165237	1.27302	0.686003	4.78692	2.72949e-05	4.60622	20.4914	6.9562	20.135	21.8953	3
pf01810	1.04068	0.99235	-1.70264	0.0830645	1.04576	0.9588	-1.77191	0.106038	1.00487	1	1.78054	0.186635	1.78054	0.0830645	186.475	52.6985	199.248	122.487	186.116	2
pf01811	1.64036	0.116678	1.89958	0.0204057	2.24823	0.00243249	1.15803	0.747735	1.37057	0.373518	1.18354	0.744827	2.24823	0.00243249	13.9726	28.6392	23.5431	30.1796	30.5203	3
pf01812	-1.98825	0.00967431	-3.86158	3.76034e-08	-2.88303	1.66877e-05	-1.94219	0.0270962	-1.45003	0.279067	1.33942	0.516661	3.86158	3.76034e-08	281.151	84.9602	143.1	80.9676	92.9604	5
pf01813	1.41658	0.325561	1.5328	0.174558	-1.1152	0.78978	1.08205	0.913832	-1.57977	0.213613	-1.70939	0.208951	1.70939	0.174558	299.958	245.051	430.112	517.214	256.421	1
pf01814	-3.10597	1.18808e-05	-3.30955	1.58793e-06	-2.54501	0.000167207	-1.06554	1	1.22041	0.714865	1.30041	0.677398	3.30955	1.58793e-06	42.0663	47.0677	13.8846	14.308	15.9953	5
pf01815	2.15276	0.126248	3.47908	0.00269203	3.53299	0.00237967	1.6161	0.330542	1.64115	0.326441	1.0155	1	3.53299	0.00237967	7.421	19.9865	16.621	29.9582	25.9108	3
pf01816	1.65424	0.139127	1.91706	0.0331921	1.88095	0.0378268	1.15887	0.768985	1.13705	0.818981	-1.01919	1	1.91706	0.0331921	99.0328	141.383	166.99	212.16	178.581	3
pf01817	1.28056	0.581913	1.22555	0.628248	1.60835	0.131756	-1.04489	1	1.25597	0.599524	1.31235	0.590845	1.60835	0.131756	18.0277	18.0846	23.9884	25.1904	28.0084	2
pf01818	-1.48486	0.236027	-2.51851	0.000985402	-1.51975	0.163541	-1.69612	0.144824	-1.02349	1	1.65718	0.268941	2.51851	0.000985402	65.1915	26.3026	44.6514	29.1552	41.4731	2
pf01819	-1.67449	0.13458	-1.30705	0.46105	-1.47543	0.257842	1.28112	0.615076	1.13491	0.887614	-1.12882	0.950107	1.67449	0.13458	15.2619	23.5078	9.36128	13.2401	10.0081	1
pf01820	1.09702	0.889927	1.0326	0.989658	-1.18422	0.668503	-1.06238	0.955618	-1.29911	0.534451	-1.22283	0.73796	1.29911	0.534451	36.9648	44.9448	41.5151	42.925	29.8627	1
pf01821	-1.24685	0.518815	-1.4477	0.179142	-2.06881	0.00714223	-1.16109	0.769309	-1.65923	0.157366	-1.42903	0.461884	2.06881	0.00714223	29.5161	21.5301	24.4442	23.1041	13.7696	1
pf01822	1.90606	0.325738	2.11751	0.200133	2.09054	0.203546	1.11094	0.962625	1.09679	0.983706	-1.0129	1	2.11751	0.200133	13.7549	51.7905	26.8896	32.7241	27.6139	1
pf01823	-1.79626	0.127661	-1.3048	0.49824	-1.67868	0.155914	1.37666	0.523768	1.07004	1	-1.28654	0.73796	1.79626	0.127661	15.7739	38.9268	8.98159	13.6019	9.00675	1
pf01824	4.46905	0.00014359	10.3555	3.58139e-10	4.18431	0.000151657	2.31715	0.0260569	-1.06805	0.969902	-2.47483	0.0462816	10.3555	3.58139e-10	10.1645	38.9998	46.9507	121.437	41.1808	3
pf01825	1.01923	1	-1.96675	1	-1.04936	1	-2.00457	1	-1.06954	1	1.87424	1	2.00457	1	0.44725	3.01797	0.466368	0.188426	0.403995	2
pf01826	1.86033	0.163273	3.84986	0.000153945	3.91556	0.000129844	2.06945	0.0596252	2.10477	0.0605901	1.01706	1	3.91556	0.000129844	10.9775	62.7993	21.0037	48.6239	41.3365	3
pf01827	-2.00545	0.132451	-3.35011	0.00315004	-1.66403	0.247575	-1.6705	0.379749	1.20518	0.826246	2.01325	0.281998	3.35011	0.00315004	73.9118	25.2226	37.1482	24.094	42.1712	5
pf01828	-1.42639	0.269934	1.0734	0.869381	-1.16236	0.672633	1.53109	0.188782	1.22714	0.647748	-1.24768	0.634036	1.53109	0.188782	28.1364	40.6998	20.1228	34.0638	23.3291	1
pf01829	1.14155	0.881818	2.37503	0.00608456	1.6899	0.138869	2.08052	0.0337472	1.48035	0.372507	-1.40543	0.490565	2.37503	0.00608456	12.0229	61.3365	14.1137	32.3335	19.6531	3
pf01830	-1.53496	0.200852	-1.69473	0.0710169	-1.83848	0.0448606	-1.10408	0.93922	-1.19773	0.797245	-1.08482	1	1.83848	0.0448606	16.5419	19.355	11.0751	11.0011	8.65952	1
pf01831	-1.46075	0.200962	-2.05044	0.00493841	-3.30877	4.26446e-06	-1.40369	0.33835	-2.26511	0.0101799	-1.61368	0.288178	3.30877	4.26446e-06	53.6227	45.1212	37.7934	29.4825	15.6168	5
pf01832	-1.19772	0.67584	-1.08989	0.887604	-1.00889	1	1.09894	0.889359	1.18716	0.745992	1.08028	0.988231	1.19772	0.67584	17.2367	20.6834	14.9566	17.9479	16.6642	2
pf01833	-1.23832	0.530753	-1.60996	0.0676942	-1.95665	0.00845033	-1.30011	0.47018	-1.58008	0.165648	-1.21534	0.739949	1.95665	0.00845033	35.7638	20.9803	29.7308	25.1053	17.7132	1
pf01834	-1.45991	0.262364	-1.51531	0.170259	-1.70599	0.0706507	-1.03794	1	-1.16856	0.811098	-1.12584	0.942435	1.70599	0.0706507	16.7583	25.4816	11.7859	12.4562	9.44266	1
pf01835	-1.95486	0.0574927	1.87995	0.065842	-1.60397	0.164129	3.67504	0.000235894	1.21876	0.723446	-3.0154	0.00835274	3.67504	0.000235894	165.195	113.168	87.4928	349.952	100.12	1
pf01836	1.4062	0.599693	1.40406	0.536194	2.48255	0.0457829	-1.00152	1	1.76543	0.312074	1.76812	0.40258	2.48255	0.0457829	21.7538	28.1616	31.6069	34.145	51.6798	2
pf01837	-1.9355	0.0377743	-2.73363	0.000493586	-2.64461	0.000732906	-1.41236	0.394427	-1.36637	0.45811	1.03366	1	2.73363	0.000493586	2143.4	505.777	1143.5	895.88	778.993	5
pf01838	1.40512	0.702308	-1.03092	1	1.84491	0.338481	-1.44856	0.672508	1.31299	0.785468	1.90195	0.4795	1.90195	0.338481	17.8166	13.5343	26.2152	19.7977	31.7791	1
pf01839	1.22019	0.657057	1.22577	0.597829	1.13448	0.782688	1.00457	1	-1.07555	0.938763	-1.08046	0.969654	1.22577	0.597829	54.026	41.1986	68.5597	76.0319	59.6168	2
pf01840	-1.62209	0.218143	1.27586	0.52058	-1.19101	0.751236	2.06957	0.0455318	1.36195	0.517829	-1.51956	0.409853	2.06957	0.0455318	16.1691	15.654	10.1979	23.3091	12.8612	1
pf01841	-2.53925	0.00252933	-2.01822	0.0153672	-2.9178	0.000267062	1.25816	0.69457	-1.14908	0.863212	-1.44573	0.513323	2.9178	0.000267062	32.8572	28.5522	13.2029	18.3733	10.7413	5
pf01842	-2.01261	0.185962	-3.06003	0.0142607	-1.35757	0.583671	-1.52043	0.574013	1.48251	0.589484	2.25404	0.26863	3.06003	0.0142607	22.4942	14.125	11.2516	8.18181	15.9987	5
pf01844	2.37631	0.00961759	3.04574	0.000211532	2.36192	0.00658865	1.28171	0.536096	-1.00609	1	-1.28952	0.606112	3.04574	0.000211532	11.8492	71.6604	29.2165	41.4554	27.5621	3
pf01845	1.60077	0.352306	2.43029	0.0243311	3.04	0.00335581	1.5182	0.404436	1.89908	0.148977	1.25088	0.748782	3.04	0.00335581	8.0952	49.8479	13.4107	22.5507	24.3559	3
pf01846	6.02531	0.00314325	13.4042	4.89633e-07	4.68256	0.0124419	2.22464	0.0875239	-1.28675	0.784311	-2.86257	0.0678248	13.4042	4.89633e-07	1.59488	51.197	10.5477	25.952	7.66429	4
pf01847	-5.754	0.000247796	-5.05579	0.000256983	-4.2292	0.00107014	1.1381	1	1.36054	0.797535	1.19545	0.941939	5.754	0.000247796	29.7009	30.928	5.11948	6.44874	6.64983	5
pf01848	1.16598	0.783558	-1.02381	1	-1.63163	0.186244	-1.19374	0.712022	-1.90245	0.10623	-1.59368	0.396792	1.90245	0.10623	10.3365	12.8173	12.3777	11.3953	6.06996	1
pf01849	-1.85821	0.0237027	-6.78045	1.1493e-13	-4.38088	5.36457e-09	-3.64893	6.52096e-06	-2.35759	0.00489641	1.54774	0.337507	6.78045	1.1493e-13	164.448	56.1367	89.8816	27.1014	35.9185	5
pf01850	-2.74692	0.0024735	-3.84642	5.45076e-05	-3.19649	0.000346236	-1.40027	0.615238	-1.16366	0.916545	1.20333	0.943789	3.84642	5.45076e-05	20.7441	10.8718	7.77317	6.03494	6.26933	5
pf01851	-2.8229	0.000292377	-2.21947	0.00344815	-3.15157	3.25497e-05	1.27188	0.628165	-1.11643	0.90858	-1.41997	0.504072	3.15157	3.25497e-05	40.8768	80.5992	14.7757	20.6123	12.4171	5
pf01852	-2.70017	0.000964693	-3.51258	1.58142e-05	-4.53017	5.1342e-07	-1.30087	0.633287	-1.67773	0.298639	-1.2897	0.789676	4.53017	5.1342e-07	36.6298	33.3997	13.8574	11.7509	7.72341	5
pf01853	-2.66995	3.46195e-05	-3.51475	4.49239e-08	-3.39046	1.32143e-07	-1.31641	0.470569	-1.26986	0.558448	1.03666	1	3.51475	4.49239e-08	83.9186	44.4552	32.3258	26.8067	23.7878	5
pf01854	-5.39534	2.03107e-05	-2.09695	0.0411481	-3.90001	0.000182487	2.57295	0.0705765	1.38342	0.75679	-1.85985	0.34691	5.39534	2.03107e-05	21.5973	9.92781	3.97463	11.3368	5.24547	5
pf01855	-3.31319	3.69431e-06	-2.82855	2.809e-05	-3.73096	1.61132e-07	1.17134	0.747735	-1.12609	0.845316	-1.31903	0.581263	3.73096	1.61132e-07	108.647	16.6495	33.4948	43.074	28.058	5
pf01856	2.74402	0.0832969	1.1279	0.944479	4.61223	0.00305316	-2.43286	0.134047	1.68083	0.429734	4.08923	0.0321147	4.61223	0.00305316	11.4492	7.85971	31.9267	14.678	51.6429	2
pf01857	1.4666	0.277805	1.3519	0.37574	-1.98683	0.0184161	-1.08484	0.911223	-2.91387	0.00100584	-2.68599	0.00837329	2.91387	0.00100584	182.101	125.678	275.219	277.59	88.8213	1
pf01858	-1.5906	0.418403	1.41058	0.488533	-1.20144	0.828569	2.24367	0.105697	1.32391	0.755533	-1.69473	0.446488	2.24367	0.105697	9.77451	21.6751	6.33826	15.896	7.88491	1
pf01859	1.02941	1	1.19474	0.772154	1.06239	0.971579	1.16061	0.871356	1.03204	1	-1.12458	0.972025	1.19474	0.772154	12.0012	22.1279	12.8179	16.4253	12.4634	1
pf01860	-2.09296	0.0216415	-1.57641	0.131043	-1.89813	0.0313442	1.32767	0.561544	1.10264	0.951466	-1.20408	0.799379	2.09296	0.0216415	21.4318	38.3625	10.3996	15.2548	10.8033	1
pf01861	-2.7857	0.931728	1.3063	1	1.95499	0.871983	3.63894	0.67708	5.446	0.536762	1.49659	1	5.446	0.536762	0.625953	4.3121	0.149665	0.944772	1.28949	1
pf01862	3.52281	0.503219	2.31226	0.727187	7.64728	0.119158	-1.52353	0.877287	2.17079	0.610989	3.30727	0.481718	7.64728	0.119158	0.850902	0.677668	3.47181	2.49444	7.57803	3
pf01863	1.29954	0.677981	1.9305	0.099944	1.45358	0.415741	1.48553	0.428376	1.11854	0.916152	-1.3281	0.688089	1.9305	0.099944	9.18894	16.5463	12.4658	20.5165	13.127	1
pf01864	1.13777	0.828667	-1.24592	0.557167	-1.45947	0.265956	-1.41756	0.415126	-1.66053	0.209273	-1.1714	0.839657	1.66053	0.209273	78.6364	34.0788	91.8086	71.3887	52.3506	1
pf01865	-1.76849	0.0833784	-2.53262	0.00155529	-2.7256	0.000607653	-1.43208	0.397771	-1.5412	0.28547	-1.0762	0.97719	2.7256	0.000607653	107.722	31.6108	62.4854	47.4043	38.3075	5
pf01866	-1.42989	0.239151	-1.61174	0.0717228	-2.27857	0.0017762	-1.12717	0.837825	-1.59353	0.202242	-1.41374	0.44727	2.27857	0.0017762	34.8678	27.5338	25.0412	24.4132	14.7962	5
pf01867	-2.05838	0.010402	-3.18705	2.56256e-05	-1.85315	0.0234326	-1.54833	0.390526	1.11075	0.926492	1.7198	0.333734	3.18705	2.56256e-05	18.8123	12.4555	9.35798	6.59074	9.78849	5
pf01868	1.04225	1	1.46973	0.529041	-1.00532	1	1.41015	0.633287	-1.04779	1	-1.47755	0.655438	1.47755	0.529041	5.11774	12.1862	5.51936	8.66674	4.93472	1
pf01869	-1.43289	0.341466	-1.16016	0.681651	-1.57116	0.169834	1.23508	0.697671	-1.09649	0.959493	-1.35426	0.606112	1.57116	0.169834	11.2036	24.2096	8.01332	10.9166	6.85078	1
pf01870	-1.11216	0.834371	-1.31621	0.348492	-1.12092	0.764244	-1.18347	0.685521	-1.00788	1	1.17422	0.779483	1.31621	0.348492	23.6525	23.8742	21.8931	20.3366	20.4225	2
pf01871	-1.10096	0.831715	-1.31278	0.356709	-1.20339	0.543228	-1.1924	0.670902	-1.09304	0.876222	1.09091	0.936468	1.31278	0.356709	110.07	97.2877	102.376	94.8145	88.9498	2
pf01872	-1.70686	0.102048	-3.26308	3.9734e-05	-3.05232	0.000110982	-1.91174	0.0691882	-1.78827	0.120363	1.06905	0.988231	3.26308	3.9734e-05	139.228	38.7238	83.9231	47.8715	44.2727	5
pf01873	-1.0756	0.905022	-1.7316	0.0554958	-3.00691	7.81138e-05	-1.60988	0.16702	-2.79556	0.00140272	-1.7365	0.20937	3.00691	7.81138e-05	81.9508	26.8121	78.6544	52.8701	26.2142	5
pf01874	-1.92511	0.0195463	-2.24483	0.00196075	-2.99486	5.72587e-05	-1.16608	0.80905	-1.55568	0.312074	-1.33411	0.612278	2.99486	5.72587e-05	31.2703	30.0185	16.6539	15.7472	10.0487	5
pf01875	-1.79671	0.270589	-1.14464	0.862309	1.02657	1	1.56967	0.50692	1.84444	0.315985	1.17505	0.940461	1.84444	0.270589	8.32541	35.5702	4.73856	8.23982	8.33409	1
pf01876	1.71167	0.230685	4.39109	3.22083e-05	4.82766	9.46112e-06	2.56539	0.0138995	2.82045	0.00612473	1.09942	0.952594	4.82766	9.46112e-06	14.2821	33.3879	25.3642	70.7966	65.2887	3
pf01877	9.06698	0.210181	24.3044	0.0123615	32.7377	0.00493428	2.68054	0.402921	3.61065	0.237874	1.34699	0.913026	32.7377	0.00493428	0.219947	2.82217	2.99079	9.2345	10.2872	4
pf01878	-1.71127	0.0876073	-1.77044	0.0478498	-2.36709	0.00325913	-1.03458	1	-1.38324	0.523144	-1.337	0.63757	2.36709	0.00325913	21.302	35.1848	12.8243	13.6187	8.68972	5
pf01879	-1.90776	0.0110682	-2.57718	6.17704e-05	-3.09966	2.07984e-06	-1.35089	0.38841	-1.62476	0.134432	-1.20273	0.739949	3.09966	2.07984e-06	84.3643	36.2489	45.4766	36.9739	26.3832	5
pf01880	1.71822	0.286622	2.00996	0.10355	1.48706	0.412648	1.16979	0.840399	-1.15545	0.883758	-1.35163	0.688089	2.00996	0.10355	12.4506	7.34326	22.005	27.9524	17.5844	1
pf01881	1.47721	0.336274	2.89128	0.000715261	2.28979	0.0102769	1.95725	0.057364	1.55007	0.283246	-1.26268	0.688089	2.89128	0.000715261	16.2462	54.9427	24.3784	53.1	35.806	3
pf01882	-2.53816	0.00101441	-4.49165	7.51367e-08	-3.35191	1.48613e-05	-1.76965	0.185022	-1.32061	0.592623	1.34003	0.695112	4.49165	7.51367e-08	35.6068	36.8366	14.3546	8.82128	10.1761	5
pf01883	1.8298	0.0353739	2.24157	0.00150715	1.52494	0.144117	1.22504	0.572685	-1.19992	0.648227	-1.46994	0.31039	2.24157	0.00150715	17.2327	52.9281	32.391	43.6877	25.3503	3
pf01884	-1.12801	0.927867	-1.08059	0.960714	-1.79865	0.215246	1.04389	1	-1.59453	0.465001	-1.66451	0.49539	1.79865	0.215246	13.7005	17.498	12.543	14.4202	7.33556	1
pf01885	-1.07501	1	1.37655	0.935138	-1.25812	1	1.4798	0.933432	-1.17033	1	-1.73186	0.828316	1.73186	0.828316	1.00028	3.56922	0.946947	1.6065	0.743673	1
pf01886	-1.29591	0.543278	-1.33795	0.389583	-1.59974	0.205585	-1.03244	1	-1.23445	0.693353	-1.19566	0.856107	1.59974	0.205585	11.8607	26.2655	9.37885	9.98202	7.11785	1
pf01887	-3.06574	2.09009e-05	-3.97374	7.7351e-08	-5.26095	8.3475e-10	-1.29618	0.60431	-1.71605	0.230253	-1.32393	0.681227	5.26095	8.3475e-10	45.7215	44.6638	15.3716	13.0347	8.40705	5
pf01888	6.39029	4.75297e-07	13.4731	2.98461e-14	16.7823	1.42842e-16	2.10837	0.0196299	2.62622	0.00169887	1.24561	0.664836	16.7823	1.42842e-16	5.40388	49.3049	35.5148	83.7887	88.9825	4
pf01889	-1.99802	0.484286	1.98359	0.332489	1.55792	0.566364	3.96325	0.059817	3.11275	0.164545	-1.27323	0.928145	3.96325	0.059817	3.6067	17.5818	1.8258	8.37563	5.56849	1
pf01890	1.03246	0.994664	1.04952	0.934256	-1.20183	0.592918	1.01652	1	-1.24084	0.585848	-1.26134	0.620303	1.26134	0.585848	27.8998	54.1596	29.4356	32.9259	22.1642	1
pf01891	40.4411	3.83283e-07	48.0591	3.70086e-08	37.1987	3.68438e-07	1.18837	0.865261	-1.08716	0.977861	-1.29196	0.818332	48.0591	3.70086e-08	0.747685	426.367	36.284	47.0462	31.1594	4
pf01892	-1.20652	0.668628	1.42688	0.231778	-1.02271	1	1.72157	0.0729087	1.17973	0.736158	-1.45929	0.346305	1.72157	0.0729087	20.7239	37.4622	17.601	33.3829	19.5236	1
pf01893	2.04474	0.00747863	-1.04358	1	-1.10914	0.829216	-2.13384	0.00529528	-2.26791	0.00308973	-1.06283	0.986691	2.26791	0.00308973	19.2752	8.53818	40.5552	20.8796	16.7721	2
pf01894	1.10031	0.885264	1.33561	0.401642	-1.02493	1	1.21385	0.656323	-1.12774	0.852644	-1.3689	0.510954	1.3689	0.401642	25.9262	20.9896	29.869	39.8242	24.7187	1
pf01895	-2.59616	0.000967248	-3.58331	3.64334e-06	-3.61761	4.27517e-06	-1.38024	0.464546	-1.39345	0.472717	-1.00957	1	3.61761	3.64334e-06	70.0224	54.9855	27.6355	22.1129	18.7853	5
pf01896	1.44295	0.427407	2.43806	0.0055049	2.97355	0.00039968	1.68964	0.150439	2.06075	0.0336378	1.21964	0.73568	2.97355	0.00039968	9.07274	23.7405	13.5542	25.39	26.4807	3
pf01897	2.18527	0.0997538	2.07381	0.101361	3.1112	0.00766198	-1.05375	1	1.42372	0.554222	1.50023	0.564865	3.1112	0.00766198	43.4944	55.1945	93.8623	97.482	126.493	3
pf01898	-1.90373	0.0451012	-1.31445	0.384099	-1.88177	0.0310687	1.44831	0.422631	1.01167	1	-1.4316	0.508039	1.90373	0.0310687	18.3533	27.9643	9.84868	15.8194	9.38674	1
pf01899	4.92544	0.0227163	16.3736	1.19709e-06	9.44607	0.000170833	3.32428	0.0237563	1.91781	0.308145	-1.73337	0.464513	16.3736	1.19709e-06	1.66812	63.1269	8.8802	32.7132	15.874	3
pf01901	-3.5528	0.167964	4.18347	0.104711	-1.48111	0.694501	14.863	0.00522269	2.39874	0.464748	-6.19618	0.122225	14.863	0.00522269	21.7414	70.4343	6.19337	98.5842	14.2781	5
pf01902	1.28165	0.524273	1.83473	0.0308472	-1.13561	0.74215	1.43154	0.296178	-1.45546	0.326441	-2.08354	0.0499733	2.08354	0.0308472	29.4936	32.325	38.8267	61.7537	25.1228	1
pf01903	-1.37288	0.677516	1.61789	0.393134	-1.09185	0.958232	2.22117	0.155459	1.25739	0.863907	-1.7665	0.432195	2.22117	0.155459	5.03546	13.0104	3.79606	9.42443	4.48721	1
pf01904	-1.53265	0.494081	-1.51604	0.444642	-2.14315	0.13625	1.01096	1	-1.39833	0.72856	-1.41365	0.784359	2.14315	0.13625	11.0158	16.9704	7.25463	8.12127	4.87485	5
pf01905	-1.82423	0.0693282	-2.79988	0.00051385	-3.36143	4.51282e-05	-1.53483	0.288209	-1.84266	0.113563	-1.20056	0.809337	3.36143	4.51282e-05	113.954	77.3246	64.6683	46.4168	33.0576	5
pf01906	-1.03395	1	1.45861	0.537581	1.80827	0.2556	1.50813	0.512904	1.86967	0.274233	1.23973	0.839143	1.86967	0.2556	7.91467	13.2753	7.94993	13.2786	13.7419	3
pf01907	-1.10623	0.914451	2.51778	0.00766819	2.14504	0.0295326	2.78525	0.00719155	2.37291	0.0303613	-1.17377	0.843971	2.78525	0.00719155	27.9977	59.3164	25.6881	80.0349	57.006	3
pf01908	-2.55003	0.000521319	-3.92881	1.0922e-07	-3.70043	4.35689e-07	-1.54069	0.236809	-1.45113	0.328359	1.06172	1	3.92881	1.0922e-07	114.841	50.2716	46.4189	32.9153	30.2287	5
pf01909	-2.21978	0.00875055	-2.41749	0.00216021	-3.37703	3.14095e-05	-1.08907	0.922128	-1.52133	0.353731	-1.39692	0.569128	3.37703	3.14095e-05	49.2839	43.6126	22.7304	22.849	13.975	5
pf01910	50.3992	0.00142034	52.7581	0.000699015	82.7773	0.000120708	1.0468	1	1.64243	0.690078	1.569	0.780581	82.7773	0.000120708	0.108349	1.12617	11.5204	13.1297	17.9245	4
pf01911	-2.38966	0.0167043	-3.94153	8.46998e-05	-7.25021	7.18032e-08	-1.64941	0.350223	-3.034	0.0237712	-1.83944	0.407417	7.25021	7.18032e-08	42.068	17.6866	18.1396	11.821	5.5241	5
pf01912	1.78778	0.0925168	1.96329	0.0326071	1.13307	0.791413	1.09817	0.891972	-1.57782	0.240232	-1.73272	0.221427	1.96329	0.0326071	69.4248	62.2381	126.654	153.183	76.2588	1
pf01913	-5.26856	0.573831	1.1714	1	-1.04335	1	6.1716	0.37257	5.04966	0.534451	-1.22218	1	6.1716	0.37257	0.754154	1.2658	0.0461891	1.01785	0.692345	1
pf01914	-1.19254	0.65416	-2.10776	0.00678235	-2.15364	0.00505682	-1.76746	0.0866211	-1.80593	0.0815393	-1.02177	1	2.15364	0.00505682	99.3195	26.7411	85.4519	52.9504	44.8214	5
pf01915	-1.54363	0.275057	-1.85892	0.0769719	-3.07229	0.00106653	-1.20425	0.771346	-1.99031	0.131629	-1.65273	0.410654	3.07229	0.00106653	35.9592	20.6172	23.6864	21.577	11.2164	5
pf01916	1.37406	0.427146	1.82173	0.0574739	1.1625	0.750291	1.3258	0.498556	-1.18199	0.757715	-1.56708	0.325045	1.82173	0.0574739	24.9368	79.3657	35.1198	51.786	27.8749	1
pf01917	-1.03778	0.982771	1.06558	0.925946	-1.03458	0.969404	1.10584	0.876885	1.00309	1	-1.10243	0.935765	1.10584	0.876885	166.842	133.573	163.239	200.599	154.247	1
pf01918	-2.32156	0.0502438	-3.17836	0.00329078	-1.55809	0.304274	-1.36907	0.59809	1.49001	0.489147	2.03992	0.243025	3.17836	0.00329078	488.645	97.0626	213.736	168.889	297.998	5
pf01919	-1.94699	0.0236223	-2.85016	0.00011622	-3.02778	4.93791e-05	-1.46388	0.317012	-1.55511	0.240435	-1.06232	0.996427	3.02778	4.93791e-05	107.396	41.8162	56.4413	41.7261	33.9316	5
pf01920	2.62238	0.0145665	3.66781	0.000379324	4.53958	3.33409e-05	1.39865	0.491703	1.73109	0.216271	1.23768	0.770467	4.53958	3.33409e-05	35.451	84.6402	96.0622	145.726	154.476	3
pf01921	1.04043	0.995751	-2.42305	0.00412923	-1.34625	0.393275	-2.52101	0.00913184	-1.40068	0.443938	1.79984	0.212734	2.52101	0.00412923	187.548	53.0974	198.513	85.2071	132.496	2
pf01922	3.44825	0.000188577	3.70954	3.50812e-05	2.81557	0.00111893	1.07578	0.935918	-1.22471	0.683841	-1.31751	0.614337	3.70954	3.50812e-05	68.6509	139.035	240.608	285.596	187.489	3
pf01923	-2.09661	0.0436576	-1.53539	0.231571	-2.53608	0.00840534	1.36552	0.545683	-1.20961	0.821	-1.65175	0.420463	2.53608	0.00840534	17.0287	19.5034	8.2569	12.4835	6.39384	5
pf01924	-1.67846	0.263787	-1.13754	0.868466	-1.35264	0.547119	1.47551	0.487119	1.24087	0.819131	-1.18909	0.859386	1.67846	0.263787	10.6164	11.9661	6.50305	10.5514	7.57492	1
pf01925	2.32012	0.194592	2.2878	0.167317	3.14331	0.0428592	-1.01413	1	1.3548	0.723446	1.37395	0.776004	3.14331	0.0428592	10.467	8.21158	25.3111	26.8012	32.1371	3
pf01926	4.20619	2.43895e-05	3.48676	0.000145607	8.38683	1.91368e-10	-1.20633	0.712618	1.99392	0.059969	2.40534	0.035992	8.38683	1.91368e-10	34.0436	104.694	146.165	133.962	272.626	3
pf01927	-2.60476	0.00153321	-2.96679	0.000135561	-4.506	6.07055e-07	-1.13899	0.875909	-1.72991	0.229961	-1.51881	0.486444	4.506	6.07055e-07	36.9404	31.4883	14.4724	13.9388	7.799	5
pf01928	2.50623	0.0131302	2.99934	0.00153386	2.72578	0.00384417	1.19675	0.752257	1.0876	0.927267	-1.10036	0.951506	2.99934	0.00153386	102.064	159.734	277.449	366.251	278.038	3
pf01929	2.19438	0.0628153	2.51632	0.0149791	3.79469	0.000174575	1.14671	0.850812	1.72927	0.190307	1.50803	0.424914	3.79469	0.000174575	6.56125	10.6653	14.909	18.8487	24.348	3
pf01930	1.44903	0.319236	1.99394	0.0216299	1.25008	0.576246	1.37605	0.412901	-1.15914	0.780516	-1.59504	0.277766	1.99394	0.0216299	20.0849	25.4329	29.8243	45.075	24.197	1
pf01931	1.20257	0.683513	-2.16782	0.0093177	-1.62037	0.118944	-2.60695	0.00446204	-1.9486	0.0629163	1.33785	0.582286	2.60695	0.00446204	1111.65	153.821	1366.01	570.61	655.923	2
pf01932	-1.10541	0.822352	-2.176	0.00192439	-1.6638	0.0485816	-1.96851	0.0219439	-1.50515	0.221366	1.30785	0.586293	2.176	0.00192439	37.9112	20.1612	35.1542	19.4114	21.8064	2
pf01933	-1.07945	0.93811	1.25406	0.562003	-1.108	0.82771	1.3537	0.476124	-1.02645	1	-1.38951	0.520767	1.38951	0.476124	23.1533	41.734	22.295	33.0941	20.3713	1
pf01934	1.18896	0.771377	3.63403	2.22486e-05	1.38373	0.418657	3.05648	0.000406892	1.16382	0.84229	-2.62626	0.00989566	3.63403	2.22486e-05	10.3314	67.9975	12.552	42.5993	13.7603	1
pf01935	1.26841	0.752853	3.21641	0.000288717	2.03756	0.0599167	2.53578	0.00629917	1.60639	0.298134	-1.57856	0.309366	3.21641	0.000288717	6.69215	48.7264	8.7561	24.7203	13.3357	3
pf01936	-1.21461	0.744004	-1.75808	0.175502	-2.26211	0.0412949	-1.44745	0.513435	-1.86243	0.226678	-1.28669	0.771037	2.26211	0.0412949	57.8561	25.9447	48.5147	36.9852	24.2158	5
pf01937	1.63768	0.293507	-1.07988	0.913614	1.36951	0.493344	-1.76849	0.237912	-1.19581	0.798088	1.47891	0.552485	1.76849	0.237912	160.19	72.1017	267.895	163.466	208.811	2
pf01938	1.31092	0.692967	-1.02493	1	2.09994	0.110818	-1.3436	0.670127	1.60188	0.432895	2.15229	0.243303	2.15229	0.110818	28.8098	16.219	39.4601	31.6375	58.705	2
pf01939	-1.54581	0.276857	-3.34062	0.000330153	-3.18095	0.00056058	-2.16108	0.0660591	-2.05779	0.0916873	1.05019	1	3.34062	0.000330153	78.3127	23.5011	51.5022	25.7762	23.7481	5
pf01940	-1.1846	0.819005	-1.27978	0.602021	-1.00363	1	-1.08035	0.977571	1.18031	0.852644	1.27516	0.763108	1.27978	0.602021	10.0563	17.4659	8.73146	8.79531	9.68803	2
pf01941	4.51126	0.0897444	3.51835	0.135135	1.37841	0.797709	-1.28221	0.878419	-3.27279	0.219775	-2.55246	0.444038	4.51126	0.0897444	5.88854	14.1508	27.2882	23.1167	8.058	1
pf01942	-3.02257	0.0273713	-2.26956	0.0695564	-2.24087	0.0935257	1.33179	0.877773	1.34884	0.879298	1.0128	1	3.02257	0.0273713	6.98851	25.7751	2.29264	3.41021	2.95828	5
pf01943	-1.09448	0.900187	1.64786	0.167317	1.8838	0.0654606	1.80355	0.135122	2.06179	0.0621575	1.14318	0.893177	2.06179	0.0621575	33.0953	140.323	31.5772	61.7526	61.1118	3
pf01944	10.9685	1.16223e-09	14.3394	2.2189e-12	14.5665	1.98069e-12	1.30733	0.534515	1.32804	0.515829	1.01584	1	14.5665	1.98069e-12	4.01975	79.0142	45.9839	66.8442	57.6134	4
pf01945	-2.08118	0.00897605	-2.16738	0.00280633	-2.79197	0.000135407	-1.04142	1	-1.34153	0.539145	-1.28818	0.705027	2.79197	0.000135407	34.5589	46.7206	17.0063	18.0362	11.828	5
pf01946	-2.73256	0.0412861	-1.12749	0.898039	-1.13772	0.896046	2.42358	0.115053	2.40178	0.145641	-1.00907	1	2.73256	0.0412861	8.78889	45.6205	3.22232	8.74465	7.45492	1
pf01947	1.11172	0.95192	1.47195	0.393396	1.41054	0.458036	1.32403	0.611596	1.26879	0.70453	-1.04354	1	1.47195	0.393396	14.5245	25.1694	16.6287	24.5454	19.9398	2
pf01948	1.22049	0.622288	-1.66356	0.0794591	-1.48705	0.178325	-2.03035	0.0278532	-1.81492	0.0783736	1.1187	0.90376	2.03035	0.0278532	97.7646	25.7099	123.31	66.0123	63.8453	2
pf01949	1.91853	0.0901925	3.54937	6.9946e-05	3.54287	7.50287e-05	1.85004	0.068161	1.84665	0.0794102	-1.00184	1	3.54937	6.9946e-05	10.3723	32.2047	21.048	42.5845	36.1233	3
pf01950	1.5796	0.150053	1.65801	0.0737435	1.80239	0.0335896	1.04964	0.98224	1.14104	0.770284	1.08708	0.932468	1.80239	0.0335896	18.9723	18.6838	31.164	36.0959	33.4878	3
pf01951	-1.29142	0.606675	-1.55541	0.282355	-1.64823	0.192872	-1.20441	0.816037	-1.27629	0.707582	-1.05968	1	1.64823	0.192872	22.1067	13.852	17.5816	15.7525	12.811	2
pf01952	-2.45993	0.000663945	-4.24894	1.90735e-08	-3.95322	1.08237e-07	-1.72726	0.121356	-1.60704	0.20635	1.07481	0.987388	4.24894	1.90735e-08	66.0262	41.9246	27.3541	17.2938	16.0151	5
pf01953	-1.54851	0.256038	1.50906	0.228767	1.07954	0.943399	2.3368	0.0155721	1.67169	0.236851	-1.39787	0.50292	2.3368	0.0155721	14.1197	45.6406	9.35204	24.3826	14.8056	1
pf01954	-1.08781	0.931468	1.36551	0.392707	1.41002	0.322838	1.48541	0.317166	1.53384	0.277111	1.0326	1	1.53384	0.277111	11.7988	32.334	11.1656	18.3329	16.1431	1
pf01955	1.91014	0.1218	2.05151	0.0587333	1.58304	0.257176	1.07401	0.9669	-1.20663	0.770284	-1.29594	0.71991	2.05151	0.0587333	23.1146	30.0463	45.0847	54.2533	35.4699	1
pf01956	-2.52508	0.000870811	-1.83297	0.0186242	-1.70736	0.039688	1.37759	0.461551	1.47894	0.35102	1.07357	1	2.52508	0.000870811	27.2286	61.1758	11.0184	16.7418	15.4057	5
pf01957	1.37896	0.412813	1.33447	0.428585	1.3305	0.437719	-1.03334	1	-1.03643	1	-1.00299	1	1.37896	0.412813	17.3161	21.3905	24.6349	26.0483	22.1951	2
pf01958	1.62695	0.154211	-1.41912	0.33243	1.45658	0.253608	-2.30885	0.0130867	-1.11696	0.863477	2.06707	0.0908448	2.30885	0.0130867	29.5083	12.9112	48.7755	23.084	41.1676	2
pf01959	-1.17096	0.767562	1.79938	0.110305	2.18572	0.0269929	2.107	0.0607583	2.55938	0.0155084	1.21471	0.792272	2.55938	0.0155084	177.713	578.511	158.852	363.25	370.973	3
pf01960	-2.76529	0.000106352	-1.98616	0.00648659	-2.20714	0.00158264	1.39228	0.376778	1.25288	0.607947	-1.11126	0.90376	2.76529	0.000106352	70.0007	92.4966	25.7511	39.3853	30.5954	5
pf01961	1	1	1	1	1	1	1	1	-1	1	-1	1	1	1	0	0.221501	0	0	0	2
pf01962	1	1	1.16558	1	1	1	1.16558	1	-1	1	-1.16558	1	1.16558	1	0	0.0572783	0	0.0226558	0	2
pf01963	4.04178	0.834359	1	1	1.32679	1	-4.04178	0.757574	-3.04627	0.764543	1.32679	1	4.04178	0.757574	0	0.161263	0.378861	0	0.0380554	2
pf01964	1	1	1	1	1	1	1	1	-1	1	-1	1	1	1	0	0.0643679	0	0	0	2
pf01965	1	1	1	1	1	1	1	1	-1	1	-1	1	1	1	0	0	0	0	0	2
pf01966	7.77626	0.360391	6.34449	0.361035	23.3862	0.0885126	-1.22567	1	3.00738	0.629638	3.68606	0.604212	23.3862	0.0885126	0.147408	3.06176	2.02545	1.69981	5.98634	3
pf01967	-1.19572	1	1.38078	0.786749	1.72266	0.649904	1.65102	0.806746	2.05981	0.694113	1.2476	1	2.05981	0.649904	1.10376	6.38582	0.926664	1.77206	1.91645	2
pf01968	2.00871	0.0291841	2.22658	0.00672458	3.51209	1.14621e-05	1.10847	0.8561	1.74843	0.0967679	1.57734	0.275292	3.51209	1.14621e-05	37.5105	77.3408	76.6437	93.7376	125.786	3
pf01969	2.73195	0.000357904	2.35541	0.00171347	2.76975	0.000147728	-1.15986	0.725887	1.01384	1	1.17591	0.757315	2.76975	0.000147728	28.406	67.3023	80.1319	75.9518	76.5857	3
pf01970	-1.97673	0.0439304	-2.81556	0.000857412	-2.52466	0.0031856	-1.42435	0.452919	-1.27719	0.648701	1.11522	0.948778	2.81556	0.000857412	52.1054	19.2113	27.4131	21.3039	20.0047	5
pf01971	-2.6753	0.00915222	-4.15807	9.5834e-05	-3.76196	0.000351146	-1.55424	0.47965	-1.40618	0.625414	1.10529	1	4.15807	9.5834e-05	27.2743	23.8879	10.4406	7.26379	6.91333	5
pf01972	1.6944	0.737957	-1.23208	0.885661	2.28922	0.477982	-2.08764	0.595629	1.35105	0.883643	2.82051	0.511956	2.82051	0.477982	30.1761	77.8928	53.5158	28.8085	72.6732	1
pf01973	-2.07541	0.0602878	-1.32399	0.505845	-1.55896	0.252365	1.56754	0.389375	1.33128	0.64897	-1.17747	0.917681	2.07541	0.0602878	10.9052	15.0179	5.37472	9.32107	6.76373	1
pf01974	1.05971	0.968138	1.08409	0.896822	-1.13099	0.782688	1.02301	1	-1.19852	0.723317	-1.22609	0.739949	1.22609	0.723317	54.4162	31.3606	59.6591	67.6924	46.6615	1
pf01975	1.55062	0.362804	-1.17821	0.762423	1.23564	0.699285	-1.82695	0.20251	-1.25492	0.722237	1.45583	0.581231	1.82695	0.20251	24.0273	9.19682	37.2864	22.1947	27.8352	2
pf01976	4.13433	0.000241298	4.5825	2.56256e-05	6.84149	4.47579e-08	1.1084	0.886406	1.6548	0.180699	1.49296	0.402576	6.84149	4.47579e-08	6.24332	3.59525	26.9068	32.7212	42.3248	3
pf01977	-2.04873	0.0801656	-2.37666	0.0165102	-3.53286	0.0012333	-1.16007	0.889359	-1.72441	0.405669	-1.48648	0.640004	3.53286	0.0012333	16.85	9.60985	8.38759	7.99546	4.51549	5
pf01978	-1.47578	0.49805	1.75771	0.236091	1.2058	0.852306	2.59399	0.0453133	1.77949	0.329404	-1.45772	0.594598	2.59399	0.0453133	5.96819	17.0436	4.15377	12.1224	7.00014	1
pf01979	1.03552	1	-1.24998	0.771294	-2.75195	0.0576822	-1.29438	0.766279	-2.84971	0.0951136	-2.2016	0.375917	2.84971	0.0576822	5.8025	3.34085	6.20277	5.21494	1.96601	1
pf01980	-1.05216	0.968138	1.13782	0.757954	-2.20994	0.00675922	1.19717	0.685521	-2.10039	0.0342995	-2.51452	0.0167858	2.51452	0.00675922	23.358	20.2382	22.7394	30.1451	10.1221	1
pf01981	-1.30215	0.663041	-1.12134	0.864246	-1.99226	0.115331	1.16124	0.883058	-1.52998	0.502045	-1.77668	0.410526	1.99226	0.115331	24.5239	17.7332	19.5651	25.4245	11.979	1
pf01982	1.80125	0.342781	4.19185	0.000101708	2.54553	0.0381394	2.32719	0.0209254	1.4132	0.558448	-1.64675	0.322741	4.19185	0.000101708	3.2238	8.09455	6.08382	15.7746	8.11632	3
pf01983	1.78919	0.0498445	1.66285	0.0739099	-1.41908	0.292092	-1.07598	0.918644	-2.53899	0.00226014	-2.3597	0.0169469	2.53899	0.00226014	23.235	20.3907	42.3487	43.2165	15.6832	1
pf01984	1.24858	0.660859	2.20675	0.0187919	1.06844	0.945776	1.76741	0.143382	-1.1686	0.803855	-2.06539	0.125094	2.20675	0.0187919	34.7215	43.0853	44.924	87.9737	36.088	1
pf01985	-1.62812	0.124876	-1.78405	0.0410305	-1.60216	0.101966	-1.09578	0.91343	1.0162	1	1.11353	0.940199	1.78405	0.0410305	36.2083	32.6061	22.7398	22.8048	21.8291	2
pf01986	-1.20616	0.653767	-1.2984	0.444612	1.03962	0.975771	-1.07647	0.945512	1.25395	0.603777	1.34984	0.543554	1.34984	0.444612	34.007	23.2784	29.1926	29.5367	33.9291	2
pf01987	404.06	1.00195e-10	1909.08	4.68974e-17	1956.57	3.63696e-17	4.72474	0.00610742	4.84228	0.00518377	1.02488	1	1956.57	3.63696e-17	0.0477521	2.65848	69.0487	371.131	320.109	4
pf01988	224.527	4.61019e-09	956.187	1.26157e-15	877.481	3.21419e-15	4.25867	0.00610742	3.90813	0.00993288	-1.0897	0.992845	956.187	1.26157e-15	0.0290665	7.55625	34.0659	165.714	127.433	4
pf01989	-1.4266	0.597021	1.63422	0.361331	2.51427	0.0496057	2.33139	0.129041	3.58686	0.0133712	1.53851	0.56525	3.58686	0.0133712	13.786	163.854	9.9194	26.0822	33.8196	2
pf01990	3.34493	0.000105849	2.79846	0.000641009	1.48831	0.246689	-1.19527	0.701848	-2.24748	0.013997	-1.8803	0.142248	3.34493	0.000105849	30.5681	21.117	104.907	95.9047	43.8381	3
pf01991	-2.21574	0.0471472	1.244	0.632291	-1.09745	0.898381	2.75638	0.0133883	2.01899	0.131827	-1.36523	0.630466	2.75638	0.0133883	24.8263	62.2551	11.2936	34.5271	21.3268	1
pf01992	1.17905	0.685591	1.41851	0.219582	-1.23229	0.527675	1.2031	0.635935	-1.45293	0.284854	-1.74802	0.142849	1.74802	0.142849	24.3102	26.2555	29.5202	39.2861	19.0533	1
pf01993	-1.63119	0.114419	-1.67081	0.0695564	-1.78702	0.0438019	-1.02429	1	-1.09553	0.914013	-1.06956	0.980177	1.78702	0.0438019	26.3127	25.4672	16.6005	17.6946	14.1422	1
pf01994	1.15595	0.933329	2.02909	0.135557	1.30897	0.688438	1.75534	0.267148	1.13237	0.956816	-1.55014	0.542823	2.02909	0.135557	4.70869	36.1162	5.62251	10.8297	5.9679	1
pf01995	1.71278	0.214565	2.18315	0.0308797	2.06333	0.0482815	1.27462	0.625199	1.20466	0.760217	-1.05807	1	2.18315	0.0308797	11.0968	66.2863	20.0063	27.8851	22.4581	3
pf01996	1.31845	0.60769	2.12414	0.0185513	1.69992	0.139279	1.61109	0.19277	1.28933	0.615193	-1.24956	0.685972	2.12414	0.0185513	7.67004	12.3709	10.5001	18.6605	12.6869	3
pf01997	-1.1543	1	-1.81383	0.950747	3.11548	0.572044	-1.57137	1	3.59619	0.528446	5.65095	0.37162	5.65095	0.37162	0.283984	0.122018	0.236798	0.114986	1.10163	2
pf01998	10.5513	0.000706197	51.0512	6.17247e-10	43.0933	3.09017e-09	4.83839	0.00366469	4.08418	0.0101799	-1.18467	0.913021	51.0512	6.17247e-10	1.31966	2.00977	15.3274	83.9502	60.0251	4
pf01999	-1.04219	0.973235	-2.00779	0.0132026	-1.51774	0.158146	-1.92652	0.0461463	-1.4563	0.319454	1.32288	0.582366	2.00779	0.0132026	110.872	36.4671	109.651	61.9529	70.641	2
pf02000	1.06168	0.957467	-1.25908	0.483817	-1.97047	0.0234198	-1.33674	0.431879	-2.09201	0.0306528	-1.565	0.35507	2.09201	0.0234198	18.3835	15.6401	20.1407	16.5908	8.99149	1
pf02001	6.71325	1.85296e-06	8.90655	1.87019e-08	11.4024	5.12628e-10	1.32671	0.581925	1.69849	0.241	1.28023	0.724943	11.4024	5.12628e-10	18.5834	66.5811	131.349	190.922	205.466	4
pf02002	1.38978	0.442607	1.0658	0.937366	-1.42604	0.342745	-1.30398	0.586277	-1.98188	0.0887722	-1.51987	0.444038	1.98188	0.0887722	63.7399	25.9222	90.6614	75.2808	41.7443	1
pf02003	-1.03487	0.99552	-1.39218	0.271435	-1.11543	0.801974	-1.34527	0.439633	-1.07785	0.945273	1.24811	0.682693	1.39218	0.271435	30.8925	30.5921	30.4026	24.9552	26.3834	2
pf02004	1.78115	0.0513306	1.00932	1	1.6723	0.0645692	-1.76471	0.0643348	-1.06509	0.946772	1.65686	0.199257	1.78115	0.0513306	25.663	19.4955	47.2638	29.3208	41.5302	2
pf02005	1.32297	0.842966	1.63721	0.535878	1.13625	1	1.23753	0.923459	-1.16433	0.992654	-1.44089	0.816485	1.63721	0.535878	2.26831	6.96826	3.12546	4.27051	2.49893	1
pf02006	1.1603	0.768148	-1.7199	0.0908417	-1.15171	0.732592	-1.99561	0.0540696	-1.33633	0.516988	1.49335	0.423731	1.99561	0.0540696	111.304	32.1906	131.345	72.1906	92.7339	2
pf02007	-1.25268	0.716953	1.43079	0.460245	1.45897	0.425046	1.79232	0.25283	1.82763	0.245587	1.0197	1	1.82763	0.245587	22.1158	68.3389	17.9882	35.985	31.3248	1
pf02008	-1.02194	1	-1.59036	0.123732	-1.90646	0.0243831	-1.55622	0.223414	-1.86553	0.0714898	-1.19876	0.763332	1.90646	0.0243831	331.659	105.632	333.163	233.325	168.695	5
[truncated: 4,881 more rows]

## Sheet: Supporting Table S3
Supplementary Table S3: average RPKM data of orthologs of genes related to filament formation and pathogenic development
ID	Description	in vitro				in planta
		2h	8h	18h	30h	12hpi	24hpi	36hpi
pf00267	Yap1-like, transcription factor	<1	7.2052	148.399	70.8027	38.0713	78.6392	62.3567
pf00660	Cdc42-like, cell division control protein	35.9479	58.078	49.0843	74.8111	56.5959	73.3248	58.4958
pf00717	Cru1-like protein	10.7803	10.6429	17.4893	33.7548	13.6138	16.7386	12.7285
pf01516	um01241-like, effector protein	2.4256	2.38211	22.8602	34.4662	6.61366	24.9554	24.2971
pf01534	Stp1-like, effector protein	14.245	13.3393	7.16896	5.59282	1.13583	1.23806	<1
pf01566	Glo1-like, glyoxaloxidase 1	53.1477	21.1016	42.5428	74.2852	49.9805	106.815	94.2925
pf01651	Kpp6-like, Map kinase	1.16901	1.09909	<1	1.22664	77.2461	76.8749	109.516
pf01711	Pra1-like, MAP kinase pathway	16.6791	5.52351	3.09447	7.29878	4.94312	2.78097	10.5253
pf01725	Clp1-like, bE/bW target	<1	<1	<1	<1	<1	<1	<1
pf01738	Cla4-like, kinase protein	12.3428	14.5256	20.5809	15.0997	16.2	24.8451	19.3923
pf01949	putativechitin synthase	20.6668	10.3723	29.7975	32.2047	21.048	42.5845	36.1233
pf01973	Rum1-like	24.2398	10.9052	17.6694	15.0179	5.37472	9.32107	6.76373
pf01996	SamB-like protein	11.5516	7.67004	12.3343	12.3709	10.5001	18.6605	12.6869
pf02102	Rop1, Prf1 regulator	5.0181	13.6727	17.7876	38.9319	18.2653	13.8539	10.6674
pf02173	Sep3-like, Septin 3	35.9769	152.051	100.522	90.8144	115.938	113.819	79.5804
pf02348	Pep1-like, effector protein	<1	<1	<1	1.61097	<1	2.9536	1.00474
pf02444	putative Prf1 regulator	6.52402	11.8841	45.1008	36.6906	6.86394	7.45287	12.572
pf02509	Ste20-like, kinase protein	21.4265	28.2856	58.8039	44.6985	9.19669	13.8629	10.5105
pf02693	Myp1-like protein	28.8432	22.4173	20.7982	17.7597	11.0514	11.2885	6.38876
pf02914	Ukc1p-like, kinase protein	12.369	42.6976	51.3596	56.5832	39.4233	40.2166	28.1934
pf03221	Uac1-like, cAMP dpt PKA pathway	2.27848	2.83556	7.50813	15.2983	2.50726	8.33768	3.1734
pf03264	bE-like	<1	<1	<1	<1	<1	<1	<1
pf03265	bW-like	<1	<1	<1	<1	<1	1.00637	<1
pf03344	Cdc7-like kinase protein	9.18462	11.1569	18.9461	10.127	4.90669	10.8847	5.92043
pf03635	Hgl1-like, cAMP signalling pathway protein	4.08721	33.196	56.4573	54.7969	8.13716	21.8207	12.8964
pf03871	Prf1-like, pheromone response factor	<1	<1	<1	1.57702	2.82889	<1	3.25551
pf04022	Pit-cluster-like, effector protein	5.71699	6.08935	7.19187	8.32921	3.05978	4.59062	2.63546
pf04023	Pit-cluster-like, effector protein	1.0554	1.12362	1.55219	1.61014	1.88697	3.02022	<1
pf04424	putative peroxidase	7.24967	19.9695	26.5834	14.6726	9.68646	9.24607	5.04954
pf04511	Cmu1-like, effector protein	<1	<1	<1	4.32608	4.42388	9.6485	8.15186
pf04653	Sql2-like, Ras2 activator protein	9.13378	11.0631	17.5534	19.7926	8.87751	17.0832	12.4724
pf04843	putative chitin synthase	15.7931	8.9289	30.6618	39.5291	20.5077	30.692	30.3557
pf04966	Rok1-like, pheromone signaling pathway protein	33.6536	34.2408	54.177	85.7671	22.35	28.635	24.5937
pf05327	Ubc2-like, MAP kinase	25.5454	70.4331	78.9666	84.915	23.9067	19.3161	18.3584
pf05470	Ukb1-like, protein kinase	11.6652	17.1702	40.716	47.5295	15.3781	33.7322	19.5104
pf05549	Kpp2-like, MAP kinase pathway	4.97108	27.441	47.8939	40.0946	15.4213	38.0521	26.1912
pf05613	Rbf1-like, required for bE/bW activity	<1	<1	<1	<1	<1	<1	<1
pf05701	Gpa3-like, cAMP dpdt PKA pathway	14.2102	23.3135	31.0698	25.6787	21.0916	22.1603	25.4814
pf05711	Gas1-like, glucosidase	8.30946	39.5477	32.0205	24.4328	29.3821	30.098	16.3902
pf05723	Adr1-like, cAMP dpdt kinase protein	6.92045	15.0142	21.8391	27.4374	15.5481	20.3981	15.5893
pf05751	Hum3-like, Hydrophobin 3	<1	2.93065	692.161	106.972	12.778	69.7399	86.9445
pf05841	Crk1-like, MAP kinase	9.49296	8.06545	13.869	11.9457	5.97177	8.80226	7.60474
pf05889	Hap2-like, Prf1 regulator	59.4129	12.0533	16.095	32.3176	39.6342	45.7805	71.5939
pf05900	Fuz7-like, Map kinase	20.4044	56.1455	58.4804	29.5131	37.4901	37.8314	25.421
pf05965	Rep1-like, repellent protein 1	2.70509	13.2362	152.978	54.6025	11.1109	45.7362	123.413
pf06027	Kpp4-like, MAP kinase pathway	9.4303	17.0101	23.9913	23.3203	6.00412	6.52598	3.99299
pf06042	Ste20-like, kinase protein	25.0318	25.0051	34.0414	56.8971	23.951	28.7118	23.8113
pf06222	putative chitin synthase	1.10119	7.6035	12.849	9.7549	8.57646	17.067	12.3176
pf06405	Khd4-like, RNA-binding protein	19.7028	8.53462	10.5807	12.1513	20.4755	23.047	28.7297
pf06412	putative chitin synthase	24.194	11.0927	25.6337	38.599	22.4372	49.3695	36.4604
pf06573	Tup1-like, transcriptional repressor	48.2652	44.0155	57.1034	78.2878	32.1953	36.7383	37.8113
pf06595	putative chitin synthase	29.4289	12.7831	26.3565	37.9231	18.6294	44.1326	28.2481
pf06609	Rrm4-like protein	16.4487	16.0137	9.04271	7.49388	15.3602	15.1674	10.9175
pf06826	mfa-like, mating pheromone	2.27447	7.38769	1.82626	1.38275	6.89209	2.2054	2.03468
pf06827	mfa-like, mating pheromone	8.28233	5.57608	2.33906	11.6248	3.5853	<1	1.85382
pf06906	Sql2-like, Ras2 activator protein	13.4848	9.28424	27.4659	23.3438	8.03289	15.0955	11.8069

## Sheet: Supporting Table S4
Supporting Table S4: Summary of RNAseq data of Blumeria graminis mapped reads during the tripartite bioassay.
ID		CSEP ID	Differential Gene Expression														0HPI	12HPI	24HPI	36HPI	Cluster
																	* italics indicates similar expression level (FC ≤ 2) in control conditions (+water)
			0HPI vs 12HPI		0HPI vs 24HPI		0HPI vs 36HPI		12HPI vs 24HPI		12HPI vs 36HPI		24HPI vs 36HPI		max Fold Change	min FDR p-value	Means	Means	Means	Means
			Fold change	FDR p-value correction	Fold change	FDR p-value correction	Fold change	FDR p-value correction	Fold change	FDR p-value correction	Fold change	FDR p-value correction	Fold change	FDR p-value correction
bgh00001	N1J6J9_BLUG1		3.1949	2.71444e-05	3.93148	1.35977e-07	3.9176	4.68339e-07	1.23055	0.679217	1.22621	0.673698	-1.00354	1	3.93148	1.35977e-07	427.199	1286.91	1511.07	1532.01	5
bgh00002	N1JFM1_BLUG1		-1.0649	0.991853	-1.8336	0.0135642	-1.8323	0.0254781	-1.72186	0.0872266	-1.72064	0.10846	1.00071	1	1.8336	0.0135642	998.871	891.312	496.092	503.543	2
bgh00003	N1J881_BLUG1		-1.23978	0.344026	-1.4161	0.0288625	-1.41075	0.0551266	-1.14221	0.684715	-1.1379	0.705549	1.00379	1	1.4161	0.0288625	59.9838	45.8008	38.2752	38.8498	3
bgh00004	N1JC84_BLUG1		-1.30606	0.914901	1.60616	0.379102	-1.2234	0.977565	2.09773	0.224671	1.06757	1	-1.96497	1	2.09773	0.224671	4.23947	3.04344	6.22313	3.14313	1
bgh00005	N1J8E2_BLUG1		-1.08987	0.913348	-1.34549	0.174479	-1.38063	0.171026	-1.23454	0.51659	-1.26679	0.461786	-1.02612	1	1.38063	0.171026	193.398	168.637	130.59	128.863	3
bgh00006	N1JAE7_BLUG1		1.58876	0.032879	1.74832	0.00197978	1.80525	0.0019601	1.10043	0.847492	1.13626	0.718724	1.03256	1	1.80525	0.0019601	92.8156	139.547	146.649	153.259	4
bgh00007	N1JB74_BLUG1		-1.15372	0.713631	-1.20404	0.3973	-1.40282	0.108902	-1.04361	1	-1.21591	0.521317	-1.1651	1	1.40282	0.108902	1433.8	1177.08	1081.9	936.579	3
bgh00008	N1JDA6_BLUG1		-1.46511	0.15183	-1.62667	0.018597	-2.06816	0.000975792	-1.11027	0.875961	-1.4116	0.259443	-1.27141	1	2.06816	0.000975792	186.419	120.149	103.642	82.1813	2
bgh00009	N1JG48_BLUG1		1.21606	0.50531	1.0361	0.972456	1.06438	0.88676	-1.17369	0.598253	-1.1425	0.699198	1.0273	1	1.21606	0.50531	61.304	70.6671	57.39	59.782	1
bgh00010	N1JPZ2_BLUG1		-1.81516	0.261936	-2.5285	0.0364843	-4.95909	0.00216318	-1.39299	0.90416	-2.73204	0.262227	-1.96128	1	4.95909	0.00216318	8.08642	4.16081	2.81581	1.39232	2
bgh00011	N1JB99_BLUG1		-1.15762	0.839625	-1.21427	0.551824	-1.44343	0.18453	-1.04894	1	-1.24689	0.644411	-1.18872	1	1.44343	0.18453	20.0206	16.3562	14.871	12.6323	3
bgh00012	N1JNS1_BLUG1	CSEP0001	1.56724	0.584334	-1.47922	0.467763	-2.35327	0.0964881	-2.31829	0.161573	-3.68813	0.0311948	-1.59088	1	3.68813	0.0311948	1008.7	1485.39	620.669	393.854	2
bgh00013	N1J9X5_BLUG1	CSEP0002	1.30732	0.756293	1.07675	0.964086	-1.31412	0.609654	-1.21414	0.855689	-1.71797	0.323322	-1.41497	1	1.71797	0.323322	119.017	146.656	116.568	82.9249	3
bgh00014	N1J5E0_BLUG1	CSEP0003	-1.2357	0.746872	-1.59046	0.130266	-1.69891	0.111484	-1.28709	0.675638	-1.37486	0.546095	-1.06819	1	1.69891	0.111484	14.2318	10.8795	8.03773	7.60221	2
bgh00015	N1JCS2_BLUG1		-1.12378	0.876085	-1.69581	0.0273409	-1.66522	0.0538614	-1.50903	0.199083	-1.48181	0.24712	1.01837	1	1.69581	0.0273409	795.18	671.415	426.592	440.285	2
bgh00016	N1JCX2_BLUG1	CSEP0004	1.63716	0.508315	-1.09286	0.944315	-1.47935	0.505077	-1.78919	0.360009	-2.42193	0.154837	-1.35365	1	2.42193	0.154837	301.552	463.505	250.748	186.45	3
bgh00017	N1JHP8_BLUG1		1.06914	0.959146	1.0799	0.819654	1.25849	0.303908	1.01006	1	1.1771	0.583175	1.16537	1	1.25849	0.303908	52.7768	53.2633	51.2844	60.5019	1
bgh00018	N1J537_BLUG1		1.22369	0.44342	1.30349	0.137347	1.37289	0.0881078	1.06522	0.945828	1.12193	0.720558	1.05324	1	1.37289	0.0881078	68.9198	79.9533	81.3607	86.6589	1
bgh00019	N1JN15_BLUG1		1.30478	0.306334	1.37134	0.0996273	1.28125	0.257772	1.05101	0.999401	-1.01837	1	-1.07031	1	1.37134	0.0996273	78.1126	96.2015	96.5621	91.125	1
bgh00020	N1JEP9_BLUG1	CSEP0005	1.16475	0.933968	-1.3624	0.509145	-1.64384	0.284846	-1.58686	0.419401	-1.91467	0.233607	-1.20658	1	1.91467	0.233607	886.788	972.012	591.691	494.147	3
bgh00021	N1J4P4_BLUG1	CSEP0006	-1.11587	1	1.26701	0.893278	2.62532	0.0148135	1.41382	0.83767	2.92953	0.0311948	2.07206	0.77531	2.92953	0.0148135	3.82564	3.23256	4.41012	9.37189	4
bgh00022	N1JHQ9_BLUG1		-1.14015	0.981043	1.17107	0.781412	-1.07918	1	1.33519	0.631244	1.0565	1	-1.26379	1	1.33519	0.631244	8.65417	7.17035	9.17417	7.31609	1
bgh00023	N1J7Z1_BLUG1		1.00245	1	1.18926	0.528397	1.64004	0.0237765	1.18635	0.670029	1.63603	0.0600185	1.37905	1	1.64004	0.0237765	38.1835	36.1435	40.8565	57.0399	1
bgh00024	N1J717_BLUG1		-1.37481	0.38648	-1.67664	0.0486675	-1.68329	0.0649834	-1.21954	0.784007	-1.22438	0.746069	-1.00396	1	1.68329	0.0486675	18.8591	12.9521	10.1109	10.1847	2
bgh00025	N1JIY1_BLUG1		1.41134	0.21702	2.6375	1.45361e-08	2.64928	7.10741e-08	1.8688	0.000559614	1.87715	0.00233119	1.00447	1	2.64928	1.45361e-08	24.2821	32.4825	58.0413	58.8873	4
bgh00026	N1JF06_BLUG1		-1.28163	0.310347	-1.24871	0.246096	-1.2838	0.226901	1.02636	1	-1.00169	1	-1.0281	1	1.2838	0.226901	75.4018	55.5997	54.5434	53.5295	3
bgh00027	N1J6M2_BLUG1	CSEP0007	1.20924	0.807614	1.34653	0.419805	2.01981	0.0327736	1.11353	0.949972	1.67032	0.208262	1.50002	1	2.01981	0.0327736	175.761	199.64	213.036	319.304	4
bgh00028	N1JGI0_BLUG1		-1.42502	0.0951809	-1.52824	0.0129014	-1.87062	0.000551597	-1.07244	0.929366	-1.3127	0.2831	-1.22403	1	1.87062	0.000551597	344.966	229.607	204.585	169.022	2
bgh00029	N1JGD1_BLUG1	CSEP0008	1.7138	0.191438	1.37343	0.386112	1.57136	0.207347	-1.24782	0.720337	-1.09065	0.971585	1.14411	1	1.7138	0.191438	883.189	1429.56	1102.19	1276.29	4
bgh00030	N1JCS8_BLUG1		1.3873	0.458117	1.9077	0.0144926	2.44774	0.000370738	1.37512	0.420579	1.7644	0.0616897	1.28308	1	2.44774	0.000370738	9.48502	12.5058	16.4521	21.3821	4
bgh00032	N1J6Z2_BLUG1		2.25603	0.0150728	5.50407	1.81066e-10	6.06576	7.68426e-11	2.43972	0.00151678	2.68869	0.00109859	1.10205	1	6.06576	7.68426e-11	20.637	44.121	102.427	113.863	5
bgh00033	N1JBA4_BLUG1		-1.399	0.10121	-1.18608	0.362132	-1.19732	0.394431	1.17952	0.574437	1.16844	0.617864	-1.00948	1	1.399	0.10121	62.8414	42.4107	47.7915	47.7925	3
bgh00034	N1J4U0_BLUG1	CSEP0009	1.02337	1	1.01322	1	1.61361	0.233245	-1.01002	1	1.57676	0.364385	1.59256	1	1.61361	0.233245	6.61608	6.41271	6.05639	9.82641	1
bgh00035	N1JP59_BLUG1		-1.1565	0.796707	-1.28977	0.339181	-1.73373	0.0299438	-1.11523	0.883366	-1.49911	0.215178	-1.34421	1	1.73373	0.0299438	618.877	508.45	437.21	328.319	3
bgh00036	N1J7Z7_BLUG1		-1.07878	0.924904	-1.07504	0.818907	-1.18534	0.496803	1.00347	1	-1.09878	0.861656	-1.1026	1	1.18534	0.496803	479.936	419.6	404.372	369.602	3
bgh00037	N1JKU0_BLUG1		-1.39812	0.136625	-1.29198	0.176899	-1.70636	0.00440006	1.08216	0.900258	-1.22046	0.484108	-1.32073	1	1.70636	0.00440006	682.349	462.611	477.024	365.782	3
bgh00038	N1JNN8_BLUG1		1.08234	0.921731	1.46038	0.0303822	1.19292	0.444443	1.34928	0.189832	1.10217	0.818723	-1.2242	1	1.46038	0.0303822	71.6265	73.6453	94.6537	78.1387	1
bgh00039	N1JAZ1_BLUG1		-1.01316	1	1.23268	0.212265	1.07543	0.815052	1.2489	0.321638	1.08957	0.846898	-1.14622	1	1.2489	0.212265	35.8567	33.5023	39.9514	35.2297	1
bgh00040	N1J6M4_BLUG1		1.11598	0.856766	1.46216	0.0527537	1.77015	0.00370614	1.31021	0.31102	1.58619	0.0546913	1.21064	1	1.77015	0.00370614	57.6722	60.7653	76.1613	92.9244	4
bgh00041	N1JKL5_BLUG1		1.46916	0.170557	1.60818	0.0264001	1.33737	0.285525	1.09462	0.932618	-1.09855	0.897163	-1.2025	1	1.60818	0.0264001	16.261	22.6746	23.692	19.905	1
bgh00042	N1JN85_BLUG1		-1.13846	0.78439	-1.29243	0.250892	-1.15056	0.615716	-1.13525	0.824564	-1.01063	1	1.12331	1	1.29243	0.250892	29.1917	24.2598	20.3738	23.1602	3
bgh00043	N1JNF9_BLUG1		1.04671	1	1.10975	0.643847	1.06948	0.848404	1.06023	0.949972	1.02175	1	-1.03766	1	1.10975	0.643847	42.5661	42.1902	42.677	41.5973	1
bgh00044	N1J701_BLUG1	CSEP0010	-1.07154	1	-1.62325	0.598898	1.05824	1	-1.51488	0.842228	1.13395	1	1.7178	1	1.7178	0.598898	3.18102	2.80201	1.72381	3.08202	3
bgh00045	N1JB18_BLUG1		-1.22224	0.399104	-1.42203	0.0278308	-1.61135	0.00540464	-1.16346	0.586622	-1.31836	0.2359	-1.13314	1	1.61135	0.00540464	136.387	105.442	86.5651	77.2108	3
bgh00046	N1JFY8_BLUG1		-1.26518	0.242875	-1.773	0.000218522	-1.93608	0.000101205	-1.40138	0.149509	-1.53028	0.0752549	-1.09198	1	1.93608	0.000101205	46.589	34.8364	23.6817	21.9222	2
bgh00047	N1JF76_BLUG1		-1.0817	0.930844	-1.05323	0.90844	-1.36149	0.193841	1.02704	1	-1.25865	0.476625	-1.29268	1	1.36149	0.193841	642.468	563.049	554.489	432.908	3
bgh00048	N1JAI3_BLUG1		1.08321	1	1.61938	0.614937	1.37302	0.915053	1.49498	0.822317	1.26755	1	-1.17943	1	1.61938	0.614937	1.51726	1.5664	2.29372	1.94827	4
bgh00049	N1JB54_BLUG1		1.18097	0.745798	1.69295	0.020114	1.40989	0.184852	1.43352	0.22685	1.19384	0.660034	-1.20076	1	1.69295	0.020114	153.252	170.782	233.536	196.103	1
bgh00050	N1JIY6_BLUG1		1	1	1	1	1	1	1	1	1	1	1	1	1	1	0	0	0	0	1
bgh00051	N1JF02_BLUG1		-1.30107	0.308913	-1.42603	0.057202	-1.61022	0.016505	-1.09605	0.873077	-1.23762	0.475909	-1.12916	1	1.61022	0.016505	164.93	119.639	104.239	93.2245	3
bgh00052	N1JAW6_BLUG1		-1.46733	0.0907419	-2.86059	4.40593e-09	-2.38238	1.00966e-05	-1.94952	0.00292658	-1.62362	0.0720213	1.20073	1	2.86059	4.40593e-09	101.476	65.5611	32.0724	39.0083	2
bgh00053	N1JH37_BLUG1		1.59958	0.032879	1.83517	0.00084623	1.48211	0.0551313	1.14728	0.707414	-1.07926	0.910831	-1.23822	1	1.83517	0.00084623	123.278	186.731	204.892	166.884	4
bgh00054	N1JBK0_BLUG1		1.10268	0.927491	1.62945	0.00815626	1.37776	0.146561	1.47771	0.0954481	1.24946	0.456835	-1.18268	1	1.62945	0.00815626	27.6853	28.9095	40.7713	34.8414	1
bgh00055	N1JDC7_BLUG1		1	1	1	1	1	1	1	1	1	1	1	1	1	1	0	0	0	0	1
bgh00057	N1JKS5_BLUG1		-1.80877	0.627363	-1.50006	0.716545	-1.76365	0.484764	1.2058	1	1.02558	1	-1.17572	1	1.80877	0.484764	3.46856	1.75903	2.04835	1.74375	3
bgh00058	N1J846_BLUG1		-1.21514	0.453738	-1.10628	0.669333	-1.34954	0.112723	1.0984	0.850749	-1.1106	0.795675	-1.21989	1	1.34954	0.112723	101.245	78.9361	82.9036	68.6771	3
bgh00059	N1JK65_BLUG1		1.50047	0.621611	1.75849	0.24138	1.71732	0.281891	1.17196	0.930784	1.14452	0.968177	-1.02397	1	1.75849	0.24138	4.87476	6.98756	7.83362	7.73395	4
bgh00060	N1JK55_BLUG1		1.06266	0.961331	-1.00074	1	1.11783	0.666281	-1.06344	0.972506	1.05192	0.974929	1.11865	1	1.11865	0.666281	34.6512	34.8564	31.2641	35.3856	1
bgh00061	N1J832_BLUG1		1.5109	0.0490683	1.55549	0.0115004	1.61878	0.00912518	1.02951	1	1.07141	0.909756	1.04069	1	1.61878	0.00912518	315.347	450.495	444.173	465.624	4
bgh00062	N1JQI0_BLUG1		-1.05332	0.990968	-1.21378	0.418142	-1.43358	0.115669	-1.15234	0.739602	-1.36101	0.288762	-1.18109	1	1.43358	0.115669	857.185	769.912	641.394	548.631	3
bgh00063	N1J830_BLUG1		1.00979	1	1.01045	1	-1.19194	0.444788	1.00065	1	-1.20361	0.523793	-1.2044	1	1.2044	0.444788	730.832	697.2	668.65	560.608	3
bgh00064	N1JIZ3_BLUG1		1.02466	1	1.00483	1	1.13398	0.622176	-1.01974	1	1.10669	0.792614	1.12853	1	1.13398	0.622176	31.5704	30.6269	28.6517	32.7172	1
bgh00065	N1JB53_BLUG1	CSEP0011	-1.00656	1	1.08545	0.867742	1.28014	0.36839	1.09257	0.972196	1.28853	0.474495	1.17936	1	1.28853	0.36839	19.0065	17.8757	18.6444	22.2596	1
bgh00066	N1JFY0_BLUG1		-1.14823	0.738461	-1.13499	0.608063	-1.33808	0.18605	1.01167	1	-1.16533	0.671175	-1.17893	1	1.33808	0.18605	513.128	424.972	409.667	351.738	3
bgh00067	N1JH76_BLUG1		-1.14998	0.75622	-1.10998	0.716545	-1.25271	0.371242	1.03604	1	-1.08933	0.90496	-1.12859	1	1.25271	0.371242	833.914	686.523	678.019	608.262	3
bgh00068	N1J8P8_BLUG1		-1.22865	0.449283	-1.16827	0.462006	-1.5054	0.0317207	1.05168	0.987404	-1.22525	0.467572	-1.28857	1	1.5054	0.0317207	359.611	276.433	277.679	218.137	3
bgh00069	N1JG76_BLUG1		-1.13901	0.75343	-1.52614	0.0216819	-1.61578	0.0159645	-1.33988	0.247832	-1.41858	0.168733	-1.05874	1	1.61578	0.0159645	1126.12	937.403	669.029	640.44	2
bgh00070	N1JC38_BLUG1		-1.16836	0.694703	-1.5289	0.0321401	-1.63617	0.0218642	-1.30859	0.347197	-1.40041	0.231888	-1.07016	1	1.63617	0.0218642	180.112	146.288	106.927	101.062	2
bgh00071	N1JLN2_BLUG1		-1.31639	0.541757	-1.44079	0.189915	-1.25625	0.531724	-1.0945	0.972506	1.04787	1	1.1469	1	1.44079	0.189915	17.8147	12.7813	11.1309	12.9283	3
bgh00072	N1J6Y4_BLUG1		-1.30908	0.212154	-1.4329	0.0275508	-1.60708	0.00625371	-1.09459	0.844066	-1.22764	0.424208	-1.12156	1	1.60708	0.00625371	262.321	189.599	165.39	149.231	3
bgh00073	N1JH41_BLUG1		3.16156	0.0013209	5.87654	4.09322e-08	4.85752	2.40426e-06	1.85875	0.137175	1.53643	0.343829	-1.20978	1	5.87654	4.09322e-08	79.2367	236.17	416.319	348.339	5
bgh00074	N1JD16_BLUG1		-1.11206	0.815112	-1.04171	0.935318	-1.29796	0.216034	1.06753	0.951982	-1.16716	0.638339	-1.24598	1	1.29796	0.216034	134.539	114.86	117.055	94.9228	3
bgh00075	N1JE53_BLUG1		-1.21386	0.651586	-1.51925	0.0706038	-1.77273	0.0192252	-1.25158	0.540677	-1.46041	0.234762	-1.16685	1	1.77273	0.0192252	3534.79	2761.6	2116.1	1836.13	2
bgh00077	N1JEH1_BLUG1		-1.0504	1	1.28893	0.228712	1.41875	0.0987229	1.3539	0.243568	1.49027	0.10846	1.10072	1	1.49027	0.0987229	74.7317	67.1331	86.6537	96.351	1
bgh00078	N1J600_BLUG1		-1.02645	1	-1.00857	1	-1.08485	0.781155	1.01773	1	-1.0569	0.95292	-1.07563	1	1.08485	0.781155	67.0269	61.762	59.9974	56.355	3
bgh00079	N1JGE6_BLUG1		-1.26185	0.376566	-1.8789	0.000207199	-1.95166	0.000312077	-1.48901	0.0814019	-1.54667	0.0672441	-1.03873	1	1.95166	0.000207199	618.198	462.993	297.386	289.577	2
bgh00080	N1JDK6_BLUG1		1.31939	0.584491	1.41411	0.266037	1.28946	0.486171	1.07179	0.989308	-1.0232	1	-1.09666	1	1.41411	0.266037	11.771	14.7431	15.0844	13.8999	1
bgh00082	N1JBZ4_BLUG1		-1.6563	0.0595682	-2.2504	0.000161029	-3.69975	2.09154e-08	-1.35869	0.356126	-2.23374	0.0054915	-1.64404	0.77531	3.69975	2.09154e-08	252.637	143.177	101.244	61.8803	2
bgh00083	N1JQT5_BLUG1		1.24568	0.468561	1.38462	0.100824	1.48297	0.055854	1.11154	0.828128	1.19049	0.574564	1.07103	1	1.48297	0.055854	168.123	198.563	210.297	228.646	1
bgh00084	N1JC31_BLUG1		1.10685	0.819386	-1.09263	0.727206	1.03193	0.998234	-1.20938	0.47087	-1.0726	0.909285	1.12752	1	1.20938	0.47087	119.747	125.288	98.9899	112.84	3
bgh00085	N1JIS1_BLUG1		1.09267	0.878258	-1.00219	1	-1.05714	0.89418	-1.09506	0.861566	-1.1551	0.66255	-1.05482	1	1.1551	0.66255	319.763	331.6	288.917	277.731	3
bgh00086	N1JF28_BLUG1		1.4191	0.182706	1.38211	0.124676	-1.03182	0.997404	-1.02676	1	-1.46425	0.157721	-1.42609	1	1.46425	0.124676	798.25	1074.2	995.239	709.467	1
bgh00087	N1JCJ6_BLUG1		1.0221	1	1.52946	0.0742696	1.51217	0.104334	1.49639	0.18228	1.47947	0.196149	-1.01143	1	1.52946	0.0742696	97.8699	94.9073	136.055	135.259	4
bgh00088	N1JL84_BLUG1		-1.05192	0.986511	-1.31104	0.179194	-1.43094	0.0893924	-1.24633	0.443762	-1.36032	0.249735	-1.09146	1	1.43094	0.0893924	79.1121	70.862	54.3712	50.3097	3
bgh00089	N1JA02_BLUG1		-1.08806	0.912027	-1.71286	0.00620516	-1.54459	0.0490778	-1.57424	0.0770174	-1.41958	0.21334	1.10894	1	1.71286	0.00620516	318.512	277.49	168.727	189.467	2
bgh00090	N1JFK1_BLUG1		-1.32785	0.444331	-1.54654	0.0760215	-1.85993	0.0164754	-1.1647	0.786375	-1.40071	0.342311	-1.20264	1	1.85993	0.0164754	879.001	629.288	518.086	435.279	2
bgh00091	N1JAU7_BLUG1		1.97891	0.0131045	2.97665	1.81596e-06	2.80733	1.99713e-05	1.50419	0.181675	1.41862	0.27496	-1.06031	1	2.97665	1.81596e-06	48.8215	91.4758	130.9	124.896	4
bgh00092	N1JD45_BLUG1		1.05898	1	1.36304	0.295885	1.57903	0.115927	1.28712	0.595251	1.49109	0.289607	1.15847	1	1.57903	0.115927	11.2367	11.2725	13.8767	16.2762	1
bgh00093	N1J9I8_BLUG1		-1.33871	0.323378	-1.38492	0.136778	-1.28829	0.3149	-1.03452	1	1.03914	1	1.07501	1	1.38492	0.136778	75.3126	53.253	49.2369	53.3478	3
bgh00094	N1JLU4_BLUG1		-1.06222	1	-1.46038	0.203725	-1.54923	0.17172	-1.37484	0.447358	-1.45849	0.362541	-1.06084	1	1.54923	0.17172	473.536	422.374	294.527	280.951	2
bgh00095	N1JH21_BLUG1		-1.57192	0.060378	-1.92904	0.000764076	-2.03874	0.000908992	-1.22719	0.565033	-1.29698	0.44382	-1.05687	1	2.03874	0.000764076	103.885	62.4024	48.6004	46.42	2
bgh00096	N1JJG8_BLUG1		-1.09974	0.887858	1.14965	0.600451	1.51917	0.0511655	1.26432	0.432223	1.6707	0.0364807	1.32142	1	1.6707	0.0364807	93.8888	80.7899	97.5102	130.04	1
bgh00097	N1JLX5_BLUG1		-1.09813	0.938763	-1.47815	0.130725	-1.38937	0.267138	-1.34607	0.420935	-1.26522	0.577402	1.0639	1	1.47815	0.130725	146.741	125.94	89.8278	96.2006	3
bgh00098	N1JMX6_BLUG1		-1.31533	0.628582	-1.67164	0.110684	-2.07662	0.0314857	-1.27089	0.693285	-1.57879	0.314082	-1.24226	1	2.07662	0.0314857	808.807	585.789	441.631	358.991	2
bgh00099	N1J582_BLUG1		-1.07837	0.956688	-1.11628	0.738003	-1.37111	0.240128	-1.03516	1	-1.27146	0.511267	-1.22828	1	1.37111	0.240128	271.982	238.973	221.422	182.115	3
bgh00100	N1J8A1_BLUG1		1.08963	0.878258	1.04266	0.937834	1.04254	0.952657	-1.04505	1	-1.04517	0.985781	-1.00012	1	1.08963	0.878258	108.526	111.985	102.461	103.673	1
bgh00101	N1J700_BLUG1		-1.53126	0.199607	-1.54764	0.0958721	-1.24449	0.514698	-1.0107	1	1.23043	0.652176	1.24359	1	1.54764	0.0958721	145.148	89.3568	84.4361	106.049	3
bgh00102	N1J861_BLUG1		-1.35297	0.492968	-1.37158	0.306283	-1.60833	0.130646	-1.01375	1	-1.18874	0.787366	-1.17261	1	1.60833	0.130646	449.216	313.834	297.25	255.591	3
bgh00103	N1JPL1_BLUG1		-1.14905	0.685861	-1.16302	0.483831	-1.28714	0.229659	-1.01216	1	-1.12017	0.789848	-1.10672	1	1.28714	0.229659	36.5908	30.1242	28.3974	25.9368	3
bgh00104	N1JBN0_BLUG1		-1.24672	0.485424	-1.61529	0.0144043	-1.61503	0.0260246	-1.29563	0.378135	-1.29542	0.401058	1.00016	1	1.61529	0.0144043	156.816	119.181	87.956	89.0318	2
bgh00105	N1JAI5_BLUG1		-1.18074	0.746924	-1.02233	1	-1.04435	0.991461	1.15494	0.819895	1.13059	0.872371	-1.02154	1	1.18074	0.746924	20.4721	16.3949	18.0835	17.9004	1
bgh00106	N1JEX6_BLUG1		1.1077	0.819386	1.06835	0.848249	1.0402	0.966091	-1.03683	1	-1.0649	0.936436	-1.02707	1	1.1077	0.819386	59.782	62.5662	57.7369	56.8097	1
bgh00107	N1JEG8_BLUG1		-1.00613	1	-1.41768	0.0548875	-1.50454	0.0363687	-1.40903	0.144474	-1.49536	0.0926928	-1.06127	1	1.50454	0.0363687	443.002	417.845	281.938	269.327	3
bgh00108	N1JQI7_BLUG1		1.02721	1	-1.23139	0.256774	-1.45017	0.0409973	-1.2649	0.310876	-1.48964	0.070023	-1.17767	1	1.48964	0.0409973	296.585	288.589	217.669	186.936	3
bgh00109	N1J988_BLUG1		-1.26329	0.593358	-1.29608	0.368584	-1.49742	0.159389	-1.02596	1	-1.18533	0.747865	-1.15534	1	1.49742	0.159389	651.705	488.105	452.98	395.723	3
bgh00110	N1J682_BLUG1		-1.08977	0.96978	1.03097	1	-1.01155	1	1.12352	0.923504	1.07733	0.97427	-1.04288	1	1.12352	0.923504	1540.7	1349.91	1440.38	1399.4	3
bgh00112	N1J5K8_BLUG1		2.34304	0.00546894	3.30069	7.28588e-06	2.83004	0.000222016	1.40872	0.376237	1.20785	0.71702	-1.1663	1	3.30069	7.28588e-06	80.0216	176.634	237.682	205.439	5
bgh00113	N1JA96_BLUG1		-1.09432	0.884748	-1.18464	0.430977	-1.16008	0.543756	-1.08254	0.901233	-1.0601	0.95857	1.02117	1	1.18464	0.430977	51.321	44.2886	39.0681	40.3261	3
bgh00114	N1JPG3_BLUG1		1.03818	1	1.06857	0.824261	-1.11359	0.68694	1.02927	1	-1.15611	0.647908	-1.18995	1	1.18995	0.647908	76.0743	74.5918	73.4495	62.2795	1
bgh00115	N1JIJ2_BLUG1		1.15403	0.779982	2.15469	0.000242069	1.95163	0.00279308	1.8671	0.0100793	1.69115	0.0522967	-1.10404	1	2.15469	0.000242069	563.979	618.147	1096.37	1006.46	4
bgh00116	N1JJV7_BLUG1		-1.06858	0.956368	-1.34086	0.158561	-1.57743	0.0330969	-1.2548	0.443616	-1.47619	0.148029	-1.17643	1	1.57743	0.0330969	170.529	150.952	115.258	99.0684	3
bgh00117	N1JAM6_BLUG1		-1.57821	0.0244411	-2.20132	4.98116e-06	-2.43641	2.59992e-06	-1.39482	0.208746	-1.54378	0.10846	-1.10679	1	2.43641	2.59992e-06	86.3402	51.851	35.4553	32.4276	2
bgh00118	N1JIN5_BLUG1		-1.09655	0.83033	-1.2099	0.272679	-1.20535	0.341941	-1.10338	0.812861	-1.09922	0.827	1.00378	1	1.2099	0.272679	65.9616	56.8724	49.2175	49.9159	3
bgh00119	N1JDH6_BLUG1		-1.12877	0.745981	-1.04067	0.941908	1.07173	0.815428	1.08466	0.879202	1.20974	0.440484	1.11532	1	1.20974	0.440484	52.9836	44.4251	46.0069	51.8649	1
bgh00121	N1J702_BLUG1		1.35175	0.430092	1.76072	0.0199275	1.32659	0.352085	1.30255	0.464254	-1.01897	1	-1.32726	1	1.76072	0.0199275	44.8482	57.5948	71.3591	54.5028	1
bgh00122	N1JF73_BLUG1		-1.26978	0.721949	1.18781	0.704391	1.77252	0.0783077	1.50826	0.367637	2.25072	0.0284718	1.49226	1	2.25072	0.0284718	30.5732	22.7246	32.777	49.1125	1
bgh00124	N1JFT1_BLUG1		2.81776	0.0140591	7.05067	5.1723e-08	6.83804	2.16873e-07	2.50222	0.0283291	2.42676	0.0421216	-1.03109	1	7.05067	5.1723e-08	34.6716	92.342	218.982	214.983	5
bgh00125	N1JA79_BLUG1		-1.0642	0.981043	-1.08865	0.781705	-1.07342	0.884232	-1.02297	1	-1.00866	1	1.01419	1	1.08865	0.781705	33.1279	29.4602	27.4707	28.1772	3
bgh00126	N1J532_BLUG1		-1.08414	0.872076	1.00304	1	-1.01842	1	1.08744	0.871425	1.06454	0.925651	-1.02152	1	1.08744	0.871425	51.2326	44.7784	46.4607	46.0015	1
bgh00127	N1JPV0_BLUG1		1.66263	0.0254909	1.63149	0.0122004	1.53781	0.0416691	-1.01909	1	-1.08117	0.912981	-1.06091	1	1.66263	0.0122004	1840.28	2900.68	2724.16	2601.42	4
bgh00128	N1J9I5_BLUG1		1.22581	0.510539	1.31397	0.178885	1.3138	0.214985	1.07192	0.942917	1.07178	0.922406	-1.00013	1	1.31397	0.178885	106.442	123.996	126.695	128.325	1
bgh00129	N1JB38_BLUG1		-1.13146	0.74248	-1.48494	0.025941	-1.47967	0.0436315	-1.31241	0.288532	-1.30775	0.310059	1.00356	1	1.48494	0.025941	85.9264	72.0939	52.3926	53.2564	2
bgh00130	N1JFF6_BLUG1		1.02228	1	-1.05018	0.922239	-1.12042	0.72825	-1.07358	0.956462	-1.14538	0.761685	-1.06689	1	1.14538	0.72825	90.3381	87.8318	78.1363	74.0813	3
bgh00131	N1J8K1_BLUG1		-1.30121	0.380692	-1.5643	0.0298869	-1.72981	0.0136265	-1.2022	0.627165	-1.32939	0.37476	-1.1058	1	1.72981	0.0136265	103.356	75.444	59.9447	54.8638	2
bgh00132	N1JH32_BLUG1		1.1182	0.781755	1.21596	0.311836	1.21507	0.349164	1.08742	0.870125	1.08663	0.853366	-1.00073	1	1.21596	0.311836	196.976	208.597	216.477	218.931	1
bgh00133	N1JG58_BLUG1		-1.22282	0.566143	-1.74857	0.00499124	-1.98715	0.00142936	-1.42994	0.190555	-1.62505	0.0758541	-1.13645	1	1.98715	0.00142936	412.527	319.456	213.989	190.702	2
bgh00134	N1J681_BLUG1		-1.34439	0.272874	-1.89427	0.000764076	-1.89481	0.00216618	-1.40901	0.200789	-1.40942	0.22099	-1.00029	1	1.89481	0.000764076	207.099	145.943	98.9871	100.086	2
bgh00135	N1JI77_BLUG1		-1.1777	0.519464	1.07462	0.77444	-1.16883	0.435402	1.26559	0.260835	1.00759	1	-1.25605	1	1.26559	0.260835	75.97	61.0695	73.7987	59.3925	1
bgh00136	N1JCG3_BLUG1		-1.08711	0.900303	-1.26332	0.274354	-1.37755	0.143583	-1.16209	0.686665	-1.26716	0.430225	-1.09041	1	1.37755	0.143583	153.396	133.679	109.999	102.051	3
bgh00137	N1JJS1_BLUG1		-1.00747	1	1.02161	1	1.09078	0.736555	1.02924	1	1.09893	0.799116	1.06771	1	1.09893	0.736555	82.0307	77.041	75.7026	81.7605	1
bgh00138	N1JGZ0_BLUG1		1.00728	1	1.09996	0.926112	-1.19216	0.823477	1.09201	1	-1.20084	0.936436	-1.31133	1	1.31133	0.823477	7.99116	7.62134	7.95143	6.1033	1
bgh00139	N1JCZ1_BLUG1		-1.00194	1	-1.2878	0.318745	-1.50059	0.118307	-1.28531	0.464908	-1.49769	0.204815	-1.16523	1	1.50059	0.118307	68.055	64.4399	47.9251	41.5976	3
bgh00140	N1JBS8_BLUG1		-1.37563	0.301312	-1.95677	0.00181957	-1.7364	0.0220161	-1.42245	0.262339	-1.26226	0.54065	1.12691	1	1.95677	0.00181957	139.239	96.0678	64.6586	73.7326	2
bgh00141	N1JKC2_BLUG1		-1.11221	0.763794	-1.38624	0.0492174	-1.66523	0.0040913	-1.24639	0.378462	-1.49723	0.081641	-1.20125	1	1.66523	0.0040913	49.8768	42.4425	32.4876	27.3317	2
bgh00142	N1JCZ5_BLUG1		-1.30791	0.184117	-1.56101	0.00439621	-1.79625	0.000712703	-1.19352	0.512553	-1.37337	0.178761	-1.15069	1	1.79625	0.000712703	54.5993	39.4753	31.5603	27.7212	2
bgh00143	N1JE68_BLUG1		1.73619	0.0489533	1.64613	0.0445994	1.83331	0.014428	-1.05471	1	1.05594	1	1.11371	1	1.83331	0.014428	12.3704	20.426	18.4702	20.8168	4
bgh00144	N1JGX0_BLUG1		1.22915	0.421917	1.2145	0.307006	1.04084	0.942715	-1.01206	1	-1.18092	0.54285	-1.16684	1	1.22915	0.307006	796.673	928.233	875.442	758.768	1
bgh00145	N1JEK1_BLUG1		-1.1158	0.859344	1.37936	0.143534	1.31637	0.261876	1.5391	0.100512	1.46881	0.160682	-1.04785	1	1.5391	0.100512	117.047	99.1517	145.514	140.029	1
bgh00146	N1J4T4_BLUG1		-1.03445	1	-1.29983	0.181631	-1.40259	0.102399	-1.25654	0.400598	-1.35588	0.2402	-1.07906	1	1.40259	0.102399	282.295	258.899	196.974	184.815	3
bgh00147	N1J7G1_BLUG1		-1.05423	1	-1.02917	1	-1.15237	0.802722	1.02435	1	-1.0931	0.994348	-1.11971	1	1.15237	0.802722	12.3504	11.0841	10.8351	9.77323	3
bgh00148	N1J957_BLUG1		-1.00382	1	1.2191	0.505374	-1.01825	1	1.22375	0.628438	-1.01437	1	-1.24134	1	1.24134	0.505374	119.492	113.182	131.927	107.291	1
bgh00149	N1JGL3_BLUG1		1.10068	0.878258	1.41346	0.078345	1.53902	0.0332125	1.28417	0.347399	1.39824	0.176564	1.08883	1	1.53902	0.0332125	137.385	143.702	176.456	193.559	1
bgh00150	N1JCY7_BLUG1		1.14438	0.672638	1.15532	0.462086	1.07498	0.814333	1.00956	1	-1.06456	0.917243	-1.07474	1	1.15532	0.462086	73.1058	79.2412	76.328	71.8481	1
bgh00151	N1JFY7_BLUG1		1.11346	0.812358	1.16316	0.487241	1.0174	1	1.04464	1	-1.09442	0.851624	-1.14327	1	1.16316	0.487241	153.442	162.171	161.542	143.206	1
bgh00152	N1JA62_BLUG1		-1.06801	0.956943	-1.01455	1	-1.11656	0.724485	1.05269	1	-1.04546	1	-1.10054	1	1.11656	0.724485	119.948	106.434	106.95	98.0022	3
bgh00153	N1JC79_BLUG1		-1.10255	0.847171	-1.085	0.764452	-1.21795	0.384722	1.01617	1	-1.10467	0.827	-1.12253	1	1.21795	0.384722	194.436	167.057	162.463	146.242	3
bgh00154	N1JAW5_BLUG1		-1.16611	0.732245	-1.43688	0.0919523	-1.58389	0.0441648	-1.2322	0.535929	-1.35827	0.310592	-1.10231	1	1.58389	0.0441648	516.09	418.916	326.304	298.642	3
bgh00155	N1J716_BLUG1		-1.39381	0.132077	-1.58682	0.00741071	-1.52718	0.0273757	-1.13848	0.750471	-1.09569	0.868564	1.03905	1	1.58682	0.00741071	105.183	71.3302	59.8667	62.7741	3
bgh00156	N1JI66_BLUG1		-1.53143	0.0110268	-1.86337	2.67532e-05	-2.07219	8.11923e-06	-1.21675	0.484372	-1.35311	0.259853	-1.11207	1	2.07219	8.11923e-06	49.9262	30.8215	24.146	21.9468	2
bgh00157	N1JHL0_BLUG1		1.23176	0.897504	1.29902	0.631187	1.24798	0.736333	1.0546	1	1.01317	1	-1.04089	1	1.29902	0.631187	6.68268	7.82182	7.87666	7.64802	1
bgh00158	N1JE17_BLUG1		1.80385	0.100111	2.87451	0.000170703	2.53902	0.00173124	1.59355	0.212682	1.40756	0.416342	-1.13213	1	2.87451	0.000170703	152.533	261.043	394.608	353.111	4
bgh00159	N1J5U2_BLUG1		-1.28504	0.351158	-1.63907	0.00867708	-1.49433	0.0529276	-1.27551	0.431748	-1.16287	0.713751	1.09686	1	1.63907	0.00867708	44.3675	32.6119	24.3928	27.0539	3
bgh00160	N1JEZ5_BLUG1		3.52459	0.000145035	6.8979	1.67308e-10	5.09105	2.42736e-07	1.95708	0.0696739	1.44444	0.401058	-1.35491	1	6.8979	1.67308e-10	32.587	109.275	204.044	151.924	5
bgh00161	N1JI47_BLUG1		3.12465	0.000528288	7.08158	1.53256e-11	6.4131	6.914e-10	2.26636	0.0122871	2.05242	0.0438945	-1.10424	1	7.08158	1.53256e-11	29.8735	88.6755	190.649	174.837	5
bgh00162	N1JPF8_BLUG1		-1.03247	1	-1.44953	0.0877826	-1.55541	0.0685507	-1.40395	0.254854	-1.5065	0.182691	-1.07304	1	1.55541	0.0685507	30.2675	27.7636	18.8403	17.7555	3
bgh00163	N1JIB3_BLUG1		1.03145	1	-1.0591	0.867982	1.22793	0.233259	-1.09241	0.846688	1.19049	0.42846	1.30051	1	1.30051	0.233259	50.2368	49.0521	42.8459	56.3614	1
bgh00164	N1J9M6_BLUG1		-1.07641	1	1.00498	1	1.02215	1	1.08177	1	1.10025	0.966474	1.01708	1	1.10025	0.966474	12.2123	10.7318	11.0857	11.4048	1
bgh00165	N1JIS5_BLUG1		-1.08405	0.863318	-1.25158	0.187344	-1.36219	0.0817464	-1.15454	0.6133	-1.25658	0.337032	-1.08838	1	1.36219	0.0817464	73.5145	64.2916	53.1056	49.3622	3
bgh00166	N1J815_BLUG1		-1.71571	0.0311739	-1.5253	0.0516597	-1.28924	0.349342	1.12484	0.873057	1.3308	0.39448	1.1831	1	1.71571	0.0311739	62.8968	34.5719	37.0871	44.3265	3
bgh00167	N1J8F7_BLUG1		-1.09683	0.860471	-1.45029	0.0390978	-1.86782	0.00102732	-1.32226	0.258386	-1.70292	0.022273	-1.28789	1	1.86782	0.00102732	163.714	141.173	102.128	80.1242	2
bgh00168	N1JBY2_BLUG1		-5.34666	2.89453e-09	-16.0881	2.6733e-21	-20.7774	7.74494e-19	-3.009	0.00388034	-3.88606	0.00202719	-1.29148	1	20.7774	2.6733e-21	222.627	39.187	12.3389	9.61154	2
bgh00169	N1JEY8_BLUG1		-1.5117	0.400718	-2.65647	0.00228426	-3.19342	0.00101946	-1.75727	0.208576	-2.11247	0.101557	-1.20213	1	3.19342	0.00101946	213.308	133.882	72.7013	61.3526	2
bgh00170	N1JJW6_BLUG1		1.14028	0.732245	1.12423	0.617675	1.06585	0.86156	-1.01427	1	-1.06982	0.932157	-1.05477	1	1.14028	0.617675	67.8198	72.9861	68.7509	65.833	1
bgh00171	N1JFS8_BLUG1		-1.47947	0.106863	-1.40828	0.0835183	-1.2117	0.480425	1.05055	1	1.22098	0.561126	1.16223	1	1.47947	0.0835183	34.2975	21.8875	21.9409	25.798	3
bgh00172	N1J972_BLUG1		-1.28712	0.277941	-1.18653	0.380835	-1.71882	0.00431231	1.08478	0.904881	-1.33539	0.307402	-1.4486	0.934706	1.71882	0.00431231	44.3146	32.5714	33.7278	23.5033	2
bgh00173	N1JB00_BLUG1		1.0606	0.94879	-1.12403	0.568724	-1.16576	0.471443	-1.19214	0.466279	-1.2364	0.375377	-1.03713	1	1.2364	0.375377	100.229	100.592	80.5253	78.5024	3
bgh00175	N1J672_BLUG1		1.03009	1	-1.26291	0.292937	-1.32428	0.231903	-1.30091	0.354595	-1.36412	0.271018	-1.04859	1	1.36412	0.231903	623.545	610.542	448.61	433.687	3
bgh00176	N1JJU2_BLUG1		1.71666	0.226878	3.03214	0.000255159	2.36626	0.00932572	1.7663	0.145953	1.37841	0.505199	-1.2814	1	3.03214	0.000255159	19.4319	31.6994	53.2975	42.0342	4
bgh00177	N1JC96_BLUG1		1.63112	0.043917	2.16483	8.26417e-05	1.82621	0.00457302	1.3272	0.309816	1.1196	0.810148	-1.18542	1	2.16483	8.26417e-05	202.906	311.923	395.828	337.07	4
bgh00178	N1JLF1_BLUG1		-1.05438	0.959101	-1.21445	0.280996	-1.29406	0.162053	-1.15181	0.637288	-1.22732	0.416669	-1.06555	1	1.29406	0.162053	58.4688	52.5454	43.5084	41.317	3
bgh00179	N1JJM5_BLUG1		-1.72526	0.0121744	-1.61085	0.0132854	-1.77294	0.00614782	1.07103	0.962269	-1.02763	1	-1.10062	1	1.77294	0.00614782	161.335	88.0536	90.2535	82.8005	3
bgh00180	N1JQJ7_BLUG1		1.59107	0.0228407	1.44331	0.0447377	1.29716	0.224043	-1.10237	0.823761	-1.22658	0.452157	-1.11268	1	1.59107	0.0228407	66.7925	100.311	87.1145	79.0808	1
bgh00181	N1JBL8_BLUG1		-1.03187	1	-1.20841	0.462537	-1.34096	0.254575	-1.17109	0.720323	-1.29955	0.439694	-1.10969	1	1.34096	0.254575	152.879	140.561	114.929	104.847	3
bgh00182	N1JI04_BLUG1		-1.08076	0.956368	1.14991	0.606767	1.30005	0.269697	1.24278	0.520075	1.40505	0.225906	1.13057	1	1.40505	0.225906	30.89	27.0195	32.0099	36.5972	1
bgh00183	N1JHC3_BLUG1		-1.00524	1	1.27922	0.283285	1.27045	0.326557	1.28593	0.387232	1.27711	0.402455	-1.00691	1	1.28593	0.283285	24.2223	22.8004	27.9937	28.1167	1
bgh00184	N1JJK2_BLUG1		1.1807	0.942171	2.87275	0.00506911	3.51406	0.00120862	2.43309	0.0569469	2.97624	0.0148974	1.22324	1	3.51406	0.00120862	16.6801	18.6034	42.8145	53.4463	4
bgh00185	N1J7R0_BLUG1		-1.33118	0.146358	-1.421	0.0283629	-1.60406	0.00588789	-1.06747	0.95978	-1.20499	0.546047	-1.12882	1	1.60406	0.00588789	45.596	32.3995	28.9509	25.9249	3
bgh00186	N1JFD5_BLUG1		-1.08982	0.871599	-1.0893	0.734418	-1.18152	0.387678	1.00048	1	-1.08414	0.858125	-1.08466	1	1.18152	0.387678	46.7159	40.5702	38.7243	36.0932	3
bgh00187	N1J5Z1_BLUG1		1.41	0.212154	1.66798	0.0105863	1.72482	0.0102038	1.18297	0.637288	1.22328	0.52494	1.03408	1	1.72482	0.0102038	26.9538	35.9761	40.5853	42.4139	4
bgh00188	N1JM78_BLUG1		1.69873	0.0645084	2.32547	0.000229583	2.04109	0.0036029	1.36895	0.340041	1.20154	0.66255	-1.13933	1	2.32547	0.000229583	290.553	467.921	609.533	540.682	4
bgh00189	N1J6T6_BLUG1		-1.87051	0.0019548	-2.0777	6.05144e-05	-1.88415	0.00168803	-1.11076	0.87425	-1.00729	1	1.10272	1	2.0777	6.05144e-05	106.744	53.855	46.1873	51.467	2
bgh00190	N1JLN6_BLUG1		1.43274	0.653407	2.45643	0.011677	2.93724	0.00193291	1.71449	0.210061	2.05008	0.0647614	1.19574	1	2.93724	0.00193291	4.71564	6.4508	10.6376	12.887	4
bgh00191	N1JI37_BLUG1		-1.1185	0.933784	-1.49955	0.207616	-1.78173	0.085197	-1.34068	0.547224	-1.59296	0.279671	-1.18818	1	1.78173	0.085197	574.415	487.601	349.848	298.127	2
bgh00192	N1JFZ2_BLUG1		1.66637	0.0259458	1.82957	0.00176428	1.70838	0.0100123	1.09793	0.875961	1.02521	1	-1.07094	1	1.82957	0.00176428	519.02	819.914	863.025	813.723	4
bgh00193	N1JHX0_BLUG1		1.14963	0.809107	-1.14705	0.649887	-1.17916	0.602713	-1.31868	0.404748	-1.35559	0.362227	-1.02799	1	1.35559	0.362227	423.175	459.384	334.898	329.302	3
bgh00194	N1J7U4_BLUG1		-1.47007	0.0796269	-1.17647	0.442663	-1.49191	0.0454573	1.24956	0.44071	-1.01485	1	-1.26813	1	1.49191	0.0454573	33.591	21.5923	25.7721	20.5266	3
bgh00195	N1JFB4_BLUG1		-1.02821	1	-1.10498	0.685562	-1.35916	0.125327	-1.07465	0.929366	-1.32187	0.266358	-1.23004	1	1.35916	0.125327	140.597	129.41	115.107	94.589	3
bgh00197	N1JD13_BLUG1		-1.71336	0.00578654	-1.61803	0.00612466	-1.93042	0.000443616	1.05892	0.972506	-1.12669	0.773287	-1.19307	1	1.93042	0.000443616	364.75	202.07	204.34	173.112	2
bgh00198	N1J539_BLUG1		-2.98803	2.14515e-08	-3.85287	2.50321e-12	-6.40266	4.77164e-16	-1.28943	0.534736	-2.14277	0.0283365	-1.66179	1	6.40266	4.77164e-16	84.4443	26.7772	19.7938	11.9705	2
bgh00199	N1J6C6_BLUG1		1.09307	1	1.15962	0.793491	1.00393	1	1.06089	1	-1.08879	1	-1.15508	1	1.15962	0.793491	11.9712	12.3995	12.5576	10.9786	1
bgh00200	N1JEC5_BLUG1		-1.40166	0.205381	-2.04287	0.000210303	-2.16522	0.00023455	-1.45746	0.161573	-1.54476	0.112832	-1.05989	1	2.16522	0.000210303	798.648	540.13	354.61	338.459	2
bgh00201	N1JBC9_BLUG1		1.75883	0.00890268	1.89872	0.000604083	2.04875	0.000231258	1.07954	0.930784	1.16484	0.651714	1.07901	1	2.04875	0.000231258	82.0291	136.547	141.035	153.773	4
bgh00202	N1J6B8_BLUG1		-1.07595	0.903146	-1.00455	1	1.06898	0.837676	1.07107	0.917788	1.15017	0.626682	1.07385	1	1.15017	0.626682	82.5421	72.5845	74.2551	80.4994	1
bgh00203	N1J7A8_BLUG1		1.08615	0.861246	-1.04086	0.925311	-1.00834	1	-1.13053	0.69917	-1.09521	0.815137	1.03225	1	1.13053	0.69917	54.881	56.4405	47.6108	49.7499	3
bgh00204	N1J7B1_BLUG1		1.07459	0.88988	1.09061	0.708737	1.03019	1	1.0149	1	-1.0431	0.995833	-1.05865	1	1.09061	0.708737	45.2563	46.0725	44.6051	42.6107	1
bgh00205	N1J5N8_BLUG1		1.27079	0.262974	1.41585	0.0260442	1.32124	0.116975	1.11415	0.737678	1.0397	0.982806	-1.07161	1	1.41585	0.0260442	54.9794	66.2228	70.4223	66.4671	1
bgh00206	N1J6B4_BLUG1		1.03371	1	1.50814	0.019467	1.61724	0.00808332	1.45896	0.0851066	1.5645	0.0364807	1.07234	1	1.61724	0.00808332	40.386	39.4619	54.9831	59.541	4
bgh00207	N1JLM4_BLUG1		-1.07098	0.911	-1.17935	0.381203	-1.3165	0.140141	-1.10119	0.822317	-1.22925	0.421791	-1.11629	1	1.3165	0.140141	77.639	68.6716	59.5089	53.9523	3
bgh00208	N1JLC8_BLUG1		1.24271	0.444798	1.42741	0.0531521	1.44317	0.0638134	1.14863	0.687289	1.16132	0.642313	1.01105	1	1.44317	0.0531521	73.6452	86.7728	95.0003	97.4566	1
bgh00209	N1JAP8_BLUG1		1.61815	0.0417347	1.88757	0.000872123	1.81601	0.00355605	1.1665	0.660866	1.12228	0.785405	-1.03941	1	1.88757	0.000872123	51.329	78.7337	87.6719	85.2974	4
bgh00210	N1JE18_BLUG1		1.202	0.809476	1.45763	0.257846	1.3085	0.53836	1.21268	0.77385	1.08861	0.999507	-1.11397	1	1.45763	0.257846	8.73117	9.96063	11.5499	10.4731	1
bgh00211	N1JCV5_BLUG1		-1.11243	0.739982	1.00907	1	-1.16326	0.439322	1.12253	0.689494	-1.04569	0.997248	-1.17382	1	1.17382	0.439322	52.0704	44.3087	47.4674	40.8754	3
bgh00212	N1J7B0_BLUG1		1.17206	0.659071	1.32566	0.133097	1.22191	0.371249	1.13105	0.748095	1.04253	1	-1.08491	1	1.32566	0.133097	25.5198	28.3361	30.5945	28.5083	1
bgh00213	N1JG98_BLUG1		-1.10978	0.839625	-1.51562	0.0320919	-1.51309	0.0509313	-1.3657	0.243568	-1.36341	0.264382	1.00168	1	1.51562	0.0320919	117.666	100.547	70.336	71.3322	2
bgh00214	N1JFY9_BLUG1		1.09729	0.839365	1.15829	0.460966	1.0321	1	1.0556	0.972506	-1.06316	0.945611	-1.12226	1	1.15829	0.460966	48.8278	50.797	51.1474	46.0866	1
bgh00215	N1J4U6_BLUG1		1.24624	0.407611	1.17792	0.451487	1.17689	0.48662	-1.058	0.972506	-1.05892	0.949151	-1.00087	1	1.24624	0.407611	74.0455	87.4518	78.958	79.8766	1
bgh00217	N1JAE3_BLUG1		-1.11315	0.833103	-1.00829	1	-1.17639	0.492089	1.104	0.852713	-1.05681	0.968177	-1.16672	1	1.17639	0.492089	35.3132	30.0164	31.6308	27.399	3
bgh00218	N1JG87_BLUG1		-1.33153	0.384455	-1.1538	0.626828	-1.47969	0.12097	1.15404	0.781611	-1.11127	0.877216	-1.28245	1	1.47969	0.12097	625.648	446.786	491.267	387.197	3
bgh00219	N1JHQ4_BLUG1		8.52522	2.25505e-12	8.28889	9.38041e-13	9.51858	1.56169e-13	-1.02851	1	1.11652	0.908966	1.14835	1	9.51858	1.56169e-13	22.1109	178.206	167.232	193.092	5
bgh00220	N1JJA7_BLUG1		1.59169	0.186904	1.77541	0.0332511	2.0456	0.00896419	1.11542	0.934159	1.28517	0.541247	1.15218	1	2.0456	0.00896419	21.4922	32.3284	34.5985	40.1457	4
bgh00221	N1JIV8_BLUG1		1.089	0.968537	1.32485	0.223651	1.06781	0.937547	1.21658	0.553928	-1.01984	1	-1.24072	1	1.32485	0.223651	19.8739	20.5003	23.8202	19.3925	1
bgh00222	N1JIR2_BLUG1		1.20439	0.480786	1.41236	0.0363338	1.36199	0.0898397	1.17268	0.549182	1.13086	0.700286	-1.03698	1	1.41236	0.0363338	66.0638	75.2661	84.3361	82.1385	1
bgh00223	N1JIW5_BLUG1		-1.26147	0.508315	-1.33966	0.202592	-1.58221	0.0551313	-1.06198	1	-1.25425	0.552313	-1.18105	1	1.58221	0.0551313	37.2218	27.9227	25.1259	21.4972	3
bgh00224	N1JEQ4_BLUG1		1	1	1	1	1	1	1	1	1	1	1	1	1	1	0	0	0	0	1
bgh00225	N1J8E0_BLUG1	CSEP0012	1.21527	0.961331	1.73687	0.268289	3.51016	0.0011926	1.42921	0.664077	2.88838	0.0158115	2.02097	0.763163	3.51016	0.0011926	4.3718	5.05507	6.94058	14.2823	4
bgh00226	N1JDT5_BLUG1		1.34832	0.359829	-1.57145	0.0539762	-1.23458	0.475781	-2.11881	0.00202027	-1.6646	0.0827618	1.27287	1	2.11881	0.00202027	67.6601	86.9586	38.96	50.1629	2
bgh00227	N1J4Y1_BLUG1		-1.5158	0.125682	-1.39929	0.128789	-1.2891	0.339747	1.08326	0.993195	1.17586	0.743317	1.08548	1	1.5158	0.125682	25.0419	15.5975	16.1297	17.7166	3
bgh00228	N1J8W5_BLUG1		-1.12966	0.847171	-1.10895	0.747808	-1.24218	0.456193	1.01867	1	-1.09961	0.932533	-1.12014	1	1.24218	0.456193	23.7279	19.8698	19.3132	17.4237	3
bgh00229	N1JJT5_BLUG1		-1.56589	0.0848969	-2.05641	0.000450339	-2.38494	0.000107862	-1.31326	0.404779	-1.52306	0.168333	-1.15976	1	2.38494	0.000107862	201.044	121.234	88.272	76.8342	2
bgh00230	N1JEU4_BLUG1		1.02602	1	1.12196	0.910831	1.09912	1	1.09351	1	1.07125	1	-1.02078	1	1.12196	0.910831	8.50638	8.2659	8.63476	8.55229	1
bgh00231	N1JIW3_BLUG1		1.04439	0.998424	1.32295	0.109415	1.50819	0.0197094	1.26672	0.311174	1.44408	0.0872465	1.14002	1	1.50819	0.0197094	44.6902	44.1391	53.3574	61.5335	1
bgh00233	N1JB27_BLUG1		-1.24936	0.458117	-1.60294	0.0121686	-1.41873	0.109063	-1.28301	0.427161	-1.13557	0.806247	1.12985	1	1.60294	0.0121686	31.2778	23.676	17.5791	20.1025	3
bgh00234	N1J4Q7_BLUG1		-1.63317	0.0495214	-1.5455	0.0414587	-2.17472	0.000505183	1.05672	1	-1.3316	0.390933	-1.40713	1	2.17472	0.000505183	221.41	129.085	130.151	93.5745	2
bgh00235	N1J5S4_BLUG1		1.20881	0.489654	1.30372	0.117345	1.25658	0.263482	1.07851	0.892967	1.03952	0.995833	-1.03751	1	1.30372	0.117345	42.2705	48.3766	49.7886	48.5308	1
bgh00237	N1JL15_BLUG1		2.14708	0.00265189	3.09683	3.23409e-07	2.97509	2.8921e-06	1.44234	0.224671	1.38564	0.300678	-1.04092	1	3.09683	3.23409e-07	73.4865	148.68	204.697	198.955	4
bgh00238	N1JFH3_BLUG1		1.96745	0.0286851	3.24025	1.46156e-06	3.41054	1.38223e-06	1.64693	0.108006	1.73349	0.0754413	1.05256	1	3.41054	1.38223e-06	24.7988	46.1522	72.8152	77.0929	5
bgh00239	N1JAP4_BLUG1		-1.18703	0.471673	-1.25504	0.159302	-1.54964	0.0094603	-1.05729	0.972196	-1.30548	0.266314	-1.23474	1	1.54964	0.0094603	45.884	36.5787	33.0009	27.0081	3
bgh00240	N1JJ60_BLUG1	CSEP0013	5.10561	0.0617422	11.4768	0.000189602	14.107	6.0346e-05	2.24789	0.289264	2.76304	0.144639	1.22917	1	14.107	6.0346e-05	1.23383	6.43414	13.889	17.3055	5
bgh00241	N1JA51_BLUG1		1.15688	0.77013	1.42481	0.0885197	1.63221	0.0179502	1.23159	0.487929	1.41087	0.173486	1.14556	1	1.63221	0.0179502	33.5542	36.6738	43.0762	49.9103	4
bgh00242	N1JGN5_BLUG1	CSEP0014	-1.08434	0.956688	1.21272	0.470113	1.07303	0.89418	1.315	0.3881	1.16353	0.738595	-1.13018	1	1.315	0.3881	47.5018	41.2937	51.9667	46.3604	1
bgh00243	N1JD99_BLUG1		1.20938	0.590027	1.46306	0.0455037	1.37581	0.142057	1.20976	0.500488	1.13762	0.740707	-1.06342	1	1.46306	0.0455037	31.3322	35.9213	41.4624	39.4503	1
bgh00244	N1JKG0_BLUG1		-1.05589	0.952513	-1.05742	0.846981	-1.20369	0.339257	-1.00145	1	-1.13999	0.67139	-1.13833	1	1.20369	0.339257	44.2038	39.6361	37.7575	33.5337	3
bgh00246	N1JIG2_BLUG1		1.0751	0.933616	1.28851	0.166657	1.30194	0.178769	1.1985	0.492849	1.21099	0.46952	1.01042	1	1.30194	0.166657	33.2955	33.8889	38.7593	39.6093	1
bgh00248	N1JCY0_BLUG1		-1.12796	0.80107	1.05858	0.894088	-1.04471	0.954772	1.19404	0.590919	1.07969	0.913878	-1.10591	1	1.19404	0.590919	213.118	179.602	203.997	186.99	1
bgh00249	N1JI12_BLUG1	CSEP0015	1.90895	0.0798545	1.41936	0.47721	1.47255	0.428579	-1.34494	0.548852	-1.29635	0.602843	1.03748	1	1.90895	0.0798545	6.99238	12.7507	9.01451	9.46292	4
bgh00250	N1JNL3_BLUG1		-1.37267	0.113268	-1.57875	0.0043832	-1.81185	0.000563623	-1.15013	0.669397	-1.31995	0.269788	-1.14765	1	1.81185	0.000563623	78.1322	53.7777	44.6778	39.3207	2
bgh00251	N1JAV9_BLUG1		1.01054	1	1.88724	0.00323048	1.90578	0.00474837	1.86755	0.0118578	1.8859	0.016154	1.00982	1	1.90578	0.00323048	58.6498	55.8132	99.6827	101.298	4
bgh00252	N1J8N7_BLUG1		-1.63486	0.000951703	-1.81544	1.47849e-05	-1.88421	2.74083e-05	-1.11046	0.781336	-1.15252	0.628741	-1.03788	1	1.88421	1.47849e-05	75.2945	43.5174	37.3893	36.4259	2
bgh00253	N1JHX2_BLUG1		1.30585	0.435761	1.28407	0.314554	1.03692	1	-1.01696	1	-1.25935	0.572415	-1.23835	1	1.30585	0.314554	16.9554	20.9994	19.6986	16.0642	1
bgh00254	N1JJN2_BLUG1		2.16912	0.00130973	3.15203	5.42062e-08	2.71711	8.92462e-06	1.45313	0.191528	1.25263	0.509424	-1.16007	1	3.15203	5.42062e-08	86.9603	178.875	247.196	215.916	5
bgh00255	N1JDM2_BLUG1		1.182	0.513971	1.06485	0.852765	-1.08967	0.750138	-1.11002	0.781336	-1.28799	0.254202	-1.16033	1	1.28799	0.254202	58.188	65.1179	55.9973	48.811	1
bgh00257	N1J5V7_BLUG1		1.11016	0.839625	-1.06073	0.894088	1.06773	0.900882	-1.17759	0.643645	-1.03975	1	1.13257	1	1.17759	0.643645	24.3999	25.657	20.7694	23.8051	3
bgh00258	N1JAL5_BLUG1		-1.05558	0.952513	-1.26067	0.148107	-1.22313	0.275551	-1.1943	0.439948	-1.15873	0.556308	1.03069	1	1.26067	0.148107	82.3812	73.9169	59.0091	61.5924	3
bgh00259	N1J848_BLUG1		-1.18483	0.492312	-1.35146	0.0499411	-1.22253	0.27442	-1.14063	0.668424	-1.03181	1	1.10546	1	1.35146	0.0499411	56.5157	45.1562	37.7495	42.2302	3
bgh00260	N1JB42_BLUG1		1.09285	0.863318	-1.01344	1	1.15074	0.536835	-1.10754	0.806275	1.05298	0.963721	1.16621	1	1.16621	0.536835	81.1596	84.0345	72.4416	85.4672	1
bgh00261	N1J9C1_BLUG1		-1.12742	0.697521	-1.14797	0.461429	-1.38382	0.0607763	-1.01823	1	-1.22742	0.410654	-1.20545	1	1.38382	0.0607763	75.8936	63.6518	59.689	50.0675	3
bgh00262	N1JP06_BLUG1		1.59012	0.0934779	2.49123	1.69769e-05	2.30086	0.000215228	1.56669	0.105415	1.44697	0.206565	-1.08274	1	2.49123	1.69769e-05	112.444	169.452	252.238	236.177	4
bgh00263	N1J866_BLUG1		-1.23691	0.341399	-1.37738	0.0492845	-1.52254	0.015179	-1.11356	0.822317	-1.23092	0.449905	-1.10539	1	1.52254	0.015179	43.9358	33.6036	28.7785	26.3176	3
bgh00265	N1JIA8_BLUG1		-1.09777	0.840568	-1.21911	0.296206	-1.09247	0.757155	-1.11054	0.812861	1.00485	1	1.11592	1	1.21911	0.296206	50.1043	43.1639	37.0877	41.88	3
bgh00266	N1JJG6_BLUG1		1.09649	0.851938	1.08305	0.77571	1.10569	0.719803	-1.01241	1	1.00839	1	1.0209	1	1.10569	0.719803	31.5309	32.7384	30.8427	31.8506	1
bgh00267	N1JEP6_BLUG1		-1.32017	0.159274	-1.63712	0.001073	-1.6984	0.00170354	-1.24008	0.400074	-1.2865	0.302893	-1.03743	1	1.6984	0.001073	60.6657	43.4558	33.4262	32.574	2
bgh00268	N1JCB0_BLUG1		1.26933	0.296629	1.29762	0.134079	1.14089	0.56783	1.02228	1	-1.11258	0.767107	-1.13738	1	1.29762	0.134079	57.5664	69.2931	67.5602	60.1471	1
bgh00269	N1JFA7_BLUG1		1.14048	0.78029	-1.12718	0.659489	-1.066	0.888548	-1.28553	0.38053	-1.21575	0.549222	1.0574	1	1.28553	0.38053	175.324	190.031	141.142	151.431	3
bgh00270	N1JGY3_BLUG1		-1.04211	1	-1.31354	0.168331	-1.31424	0.209483	-1.26046	0.399524	-1.26113	0.418248	-1.00053	1	1.31424	0.168331	130.925	119.153	90.3209	91.3096	3
bgh00271	N1JIL0_BLUG1		-1.42299	0.20297	-2.18794	0.000178666	-2.46176	8.69594e-05	-1.53756	0.158773	-1.72999	0.0790615	-1.12515	1	2.46176	8.69594e-05	73.3284	48.8826	30.2936	27.2766	2
bgh00272	N1JAG9_BLUG1		-1.27477	0.590027	-1.00133	1	1.05823	0.999031	1.27308	0.573284	1.349	0.440484	1.05964	1	1.349	0.440484	19.4875	14.4344	17.5514	18.8091	3
bgh00273	N1J7U1_BLUG1		-1.22301	0.496113	-1.07534	0.808446	-1.34873	0.155229	1.13733	0.740867	-1.10279	0.834882	-1.25423	1	1.34873	0.155229	1127.21	871.907	948.59	765.122	3
bgh00274	N1JFE8_BLUG1		1.08234	0.919226	-1.14107	0.589857	-1.23112	0.385513	-1.23503	0.464908	-1.33249	0.293587	-1.07892	1	1.33249	0.293587	212.185	217.738	168.475	158.287	3
bgh00275	N1JQX2_BLUG1		-1.45695	0.562256	1.03594	1	-1.06889	1	1.50932	0.415387	1.36305	0.687166	-1.10732	1	1.50932	0.415387	10.4374	6.74219	9.76892	8.91027	1
bgh00276	N1JGA4_BLUG1		1.07321	0.938763	1.00086	1	-1.06741	0.867802	-1.07229	0.938154	-1.14555	0.705814	-1.06833	1	1.14555	0.705814	161.159	163.995	146.035	138.619	3
bgh00277	N1JCP3_BLUG1		1.23202	0.785878	1.99885	0.00768864	2.4192	0.000746722	1.62242	0.13825	1.96361	0.0244004	1.21029	1	2.4192	0.000746722	12.2005	14.2514	22.1465	27.0475	4
bgh00279	N1JB60_BLUG1		1.05602	0.998271	-1.21237	0.428137	-1.41711	0.138365	-1.28028	0.415395	-1.49649	0.152116	-1.16888	1	1.49649	0.138365	112.581	112.982	84.2579	73.0427	3
bgh00280	N1J9C4_BLUG1		1.7435	0.0439519	2.60882	6.48457e-06	2.11755	0.00146155	1.49631	0.14935	1.21454	0.604675	-1.232	1	2.60882	6.48457e-06	37.4355	61.7175	87.9258	72.2953	4
bgh00281	N1J574_BLUG1		1.02603	1	1.02558	1	1.12529	0.650569	-1.00044	1	1.09674	0.831006	1.09722	1	1.12529	0.650569	111.428	108.316	103.49	114.861	1
bgh00282	N1JFU0_BLUG1		1.26492	0.3606	1.27579	0.202727	1.2303	0.338513	1.0086	1	-1.02814	1	-1.03697	1	1.27579	0.202727	83.7559	100.283	96.5979	94.3057	1
bgh00283	N1JDE1_BLUG1		1.64892	0.0938291	1.98712	0.00298204	1.7688	0.0261426	1.20511	0.656271	1.07271	0.95889	-1.12343	1	1.98712	0.00298204	50.0477	78.1507	89.7017	80.7895	4
bgh00284	N1JP85_BLUG1		1.90453	0.0406757	3.04036	7.87788e-06	2.24533	0.0030036	1.59638	0.149509	1.17894	0.754223	-1.35408	1	3.04036	7.87788e-06	45.7444	82.6997	125.909	94.0271	4
bgh00285	N1JB05_BLUG1		2.35415	0.0133018	3.7527	7.38209e-06	2.88101	0.000715055	1.59408	0.242956	1.2238	0.732129	-1.30256	1	3.7527	7.38209e-06	111.398	248.506	377.306	293.54	5
bgh00286	N1JA00_BLUG1		-1.10246	0.960876	-1.16236	0.750383	-1.40148	0.315775	-1.05433	1	-1.27123	0.651451	-1.20572	1	1.40148	0.315775	15.6876	13.4597	12.1734	10.1902	3
bgh00287	N1JBW6_BLUG1		-1.01048	1	-1.21851	0.431046	-1.42005	0.147199	-1.20588	0.625849	-1.40532	0.263808	-1.1654	1	1.42005	0.147199	26.1731	24.5202	19.3795	16.8001	3
bgh00288	N1JIN4_BLUG1		-1.10653	1	1.69501	0.0627287	-1.09942	1	1.87558	0.0732021	1.00646	1	-1.86354	0.678313	1.87558	0.0627287	10.3411	8.83409	15.9085	8.57899	1
bgh00289	N1JL48_BLUG1		1.04861	1	1.24335	0.204234	1.07222	0.858589	1.18571	0.483013	1.02251	1	-1.15961	1	1.24335	0.204234	35.4265	35.1733	39.8158	34.7038	1
bgh00290	N1J7U3_BLUG1		1.30505	0.387844	1.84576	0.00177617	1.73441	0.00956079	1.41433	0.187513	1.329	0.310379	-1.0642	1	1.84576	0.00177617	45.1265	55.5494	74.9772	71.1758	4
bgh00291	N1JKM7_BLUG1		-1.00113	1	-1.04179	0.935318	-1.01754	1	-1.04061	1	-1.01639	1	1.02383	1	1.04179	0.935318	63.3268	59.9878	55.0015	56.955	3
bgh00292	N1JBE2_BLUG1		1.09824	0.897856	1.11488	0.716545	1.37007	0.150236	1.01515	1	1.24751	0.451132	1.22889	1	1.37007	0.150236	82.2459	85.6155	83.1777	103.073	1
bgh00293	N1J8Z0_BLUG1		-1.22847	0.479418	-1.81462	0.000806762	-1.52973	0.0327736	-1.47714	0.109044	-1.24523	0.451132	1.18624	1	1.81462	0.000806762	121.932	94.1399	60.8268	73.0439	2
bgh00294	N1J868_BLUG1		1.16124	0.713631	-1.0087	1	-1.12101	0.755519	-1.17135	0.65387	-1.30177	0.355662	-1.11134	1	1.30177	0.355662	27.3548	30.0933	24.4944	22.2777	3
bgh00295	N1J9F5_BLUG1		-1.00658	1	-1.16205	0.452076	-1.21919	0.317944	-1.15445	0.614721	-1.21121	0.442329	-1.04917	1	1.21919	0.317944	59.9225	56.3942	46.6071	44.9615	3
bgh00296	N1J4V1_BLUG1		1.89337	0.0495214	2.49143	0.0003026	2.79467	8.67906e-05	1.31587	0.467479	1.47603	0.248271	1.12171	1	2.79467	8.67906e-05	23.5363	42.0507	52.9005	59.8203	4
bgh00297	N1JDS9_BLUG1		1.09428	0.887246	1.24676	0.318324	1.58386	0.0202975	1.13934	0.775879	1.4474	0.132775	1.27039	1	1.58386	0.0202975	48.7376	50.3176	54.7353	70.2444	1
bgh00298	N1JBD4_BLUG1		1.22233	0.525307	1.28195	0.235499	1.44064	0.0740248	1.04878	0.999479	1.1786	0.601233	1.12379	1	1.44064	0.0740248	103.672	119.75	119.655	136.239	1
bgh00299	N1JI90_BLUG1		1.00246	1	-1.11086	0.903943	1.09263	0.909961	-1.1136	0.975993	1.08994	0.971262	1.21376	1	1.21376	0.903943	14.7357	13.985	11.9691	14.7179	3
bgh00300	N1JFB1_BLUG1		1.10075	0.881954	1.50509	0.0229074	1.56124	0.0196684	1.36732	0.181675	1.41834	0.13465	1.03731	1	1.56124	0.0196684	37.2073	38.7405	50.5984	52.9761	4
bgh00301	N1JLU0_BLUG1		-1.17434	0.672922	-1.28166	0.246399	-1.39548	0.133308	-1.09138	0.928464	-1.18831	0.652176	-1.08881	1	1.39548	0.133308	29.3128	23.6118	20.6305	19.1528	3
bgh00302	N1JLU8_BLUG1		1.02362	1	1.21837	0.377633	1.20983	0.44253	1.19026	0.580093	1.18192	0.616426	-1.00705	1	1.21837	0.377633	52.7097	51.0766	57.9538	58.2512	1
bgh00303	N1JB02_BLUG1		13.4529	4.98993e-08	26.952	2.06697e-12	19.2647	3.86198e-10	2.00343	0.209679	1.43201	0.606867	-1.39903	1	26.952	2.06697e-12	16.8504	213.782	407.615	295.085	5
bgh00304	N1JET0_BLUG1		1.55049	0.0656403	1.22148	0.401201	1.38958	0.142473	-1.26935	0.400074	-1.1158	0.81551	1.13762	1	1.55049	0.0656403	71.3936	105.202	79.2487	91.1865	1
bgh00305	N1JCN5_BLUG1		-1.05244	0.968537	-1.29365	0.105627	-1.10412	0.66884	-1.22919	0.3553	-1.04911	0.962447	1.17165	1	1.29365	0.105627	82.191	73.9296	57.3794	68.0123	3
bgh00306	N1JLT1_BLUG1		-1.11489	0.772974	1.12142	0.545623	1.07312	0.813662	1.25026	0.29145	1.19641	0.449817	-1.04501	1	1.25026	0.29145	59.6258	50.6176	60.4153	58.405	1
bgh00307	N1J6L1_BLUG1		-1.04265	1	1.04153	0.934219	-1.21983	0.353089	1.08595	0.879202	-1.16993	0.605752	-1.27049	1	1.27049	0.353089	132.26	120.24	124.489	99.1773	3
bgh00308	N1J671_BLUG1		1.28274	0.853391	1.85755	0.117276	1.29096	0.668883	1.44811	0.521392	1.00641	1	-1.43889	1	1.85755	0.117276	4.8001	5.86477	8.15658	5.69571	4
bgh00309	N1J9U8_BLUG1		1.08242	1	1.74342	0.238775	2.10208	0.0884999	1.61066	0.404818	1.94202	0.173341	1.20572	1	2.10208	0.0884999	5.275	5.41678	8.38352	10.2386	4
bgh00310	N1JH58_BLUG1		-1.26116	0.74738	-1.3426	0.448804	-1.38559	0.440144	-1.06458	1	-1.09866	1	-1.03202	1	1.38559	0.440144	10.4995	7.85517	7.03238	6.88762	3
bgh00311	N1JIG3_BLUG1		1.42045	0.225954	-1.07577	0.854042	1.08488	0.844067	-1.52807	0.124043	-1.30931	0.406574	1.16708	1	1.52807	0.124043	215.728	289.956	180.483	212.753	1
[truncated: 6,178 more rows]

## Sheet: Supporting Table S5
Supporting Table S5: Summary of RNAseq data of Hordeum vulgare mapped reads during the tripartite bioassay.
[truncated: 24,233 more rows]
